# Supplementary material for: Gender-Specific Differences in Low-Dose Haloperidol Response for Prevention of Postoperative Nausea and Vomiting: A Register-Based Cohort Study
Source: PLoS One. 2016 Jan 11;11(1):e0146746. doi: 10.1371/journal.pone.0146746 (PMC4713839; doi:10.1371/journal.pone.0146746)
Supplement: S1 Dataset — (CSV) [file pone.0146746.s001.csv]

haloperidol	PONV	sex	age	smoking	historyPONV	ASA	surgicalProcedureOPScode	combinedAnesthesia	anesthesiaDuration	sufenBolus	sufenEpidural	sufenInfusion	sufenTCI	remifenBolus	remifenInfusion	remifenTCI	piritramide	sevoMAX	sevoAVG	propofolBolus	propofolInfusion	propofolTCI	durationRecoveryRoom	BMI
1	0	female	73	1	0	2	5-652	0	229	50	0	0	0	0	400	0	5	0	0	0	0	1290	136	23,5330427066857
1	0	male	58	0	0	2	5-604	1	228	0	10	0	0	0	0	0	5	0	0	0	0	1145	223	28,3446712018141
1	0	male	69	0	0	2	5-604	0	149	0	0	0	90	0	0	0	5	0	0	0	0	1200	61	27,1314117909924
1	0	female	53	0	0	1	5-870	0	133	0	0	0	0	0	0	810	0	0	0	0	0	950	65	27,34375
0	0	male	66	0	0	2	5-604	1	233	0	10	0	0	0	0	1163	0	0	0	0	0	1461	116	23,3234180638183
1	0	male	67	0	0	1	5-604	1	214	0	10	0	0	0	0	1967	0	0	0	0	0	1967	163	31,8339100346021
0	0	male	69	0	0	2	5-604	0	217	0	0	0	100	0	0	0	10	0	0	0	0	2170	150	30,7933824417341
0	0	female	78	0	0	2	5-651	0	96	0	0	0	40	0	0	0	0	0	0	0	0	680	89	28,3987180007303
1	1	female	53	0	0	3-4	5-55	1	180	0	10	0	0	0	0	1000	0	0	0	0	0	2000	88	39,9187109885324
1	0	female	33	0	0	1	5-870	0	155	0	0	0	60	0	0	0	0	0	0	0	0	1070	69	25,3443526170799
0	0	male	69	0	0	3-4	5-541	0	250	50	10	0	0	0	0	0	7,5	0	0	150	400	0	102	23,2438016528926
0	0	male	61	0	1	2	5-603	1	117	0	10	0	0	0	0	800	0	0	0	0	0	700	162	31,2460547910617
1	0	female	48	0	0	2	5-683	1	249	25	10	0	0	0	0	0	0	0,6	0,05	200	400	0	230	29,3575219240468
0	0	female	59	0	0	2	5-55	1	200	0	10	0	0	0	0	1500	0	0	0	0	0	1300	277	28,084332107116
1	0	male	39	0	0	3-4	5-55	0	207	0	0	0	0	0	0	0	15	0	0	0	0	0	137	22,7433837429112
0	0	male	48	1	0	2	5-55	1	200	0	10	0	0	0	0	2000	0	0	0	0	0	1300	130	26,8809349890431
1	0	female	56	0	0	2	5-871	0	175	60	0	0	0	0	0	0	0	0	0	150	400	0	54	29,0532879818594
0	0	male	60	0	0	2	5-55	1	214	0	10	0	0	0	0	1350	0	0	0	0	0	1000	194	21,6712580348944
0	0	male	61	0	0	2	5-55	1	162	0	10	0	0	0	0	1000	5	0	0	0	0	1200	189	25,9701155481953
1	0	female	46	0	0	3-4	5-871	0	150	40	0	0	0	0	0	0	0	0	0	200	400	0	99	19,1953027964922
1	0	female	36	0	1	2	5-870	0	92	30	0	0	0	0	0	0	5	0	0	200	400	0	121	23,1206235962479
0	0	male	65	1	0	2	5-603	1	158	0	10	0	0	0	0	1000	0	0	0	0	0	1140	100	27,681660899654
1	0	female	60	0	0	2	5-870	0	152	40	0	0	0	0	0	0	0	0	0	200	500	0	62	20,7612456747405
1	1	male	89	0	0	2	5-576	1	301	0	10	0	0	0	0	1300	0	0	0	0	0	0	155	17,9930795847751
1	0	male	65	0	0	1	5-603	1	409	0	10	0	0	0	0	2300	0	0	0	0	0	2300	293	25,4364666435426
1	0	female	55	0	1	2	5-870	0	146	40	0	0	0	0	0	0	5	0	0	170	500	0	143	26,8135904499541
1	0	female	68	0	0	2	5-871	0	132	40	0	0	0	0	0	0	10	0	0	150	200	0	114	25,390625
1	0	male	65	1	0	2	5-604	1	318	0	10	0	0	0	0	2000	0	0	0	0	0	2500	160	30,0232438016529
1	0	male	75	1	0	3-4	5-576	1	340	0	10	0	0	0	0	13000	26,25	2,2	1,66	0	0	0	242	28,0816326530612
1	0	female	44	0	0	1	5-870	0	115	20	0	0	0	0	0	0	15	0	0	200	400	0	91	23,1833910034602
0	1	female	78	0	0	3-4	5-541	1	197	20	10	0	0	0	0	0	0	0	0	100	300	0	264	19,7055324211779
1	0	female	49	0	0	2	5-871	0	318	50	0	0	0	0	1000	0	0	0	0	150	600	0	59	20,2812330989724
1	0	male	60	0	0	1	5-604	1	409	0	10	0	0	0	0	3700	0	0	0	0	0	3000	278	25,9630479410699
1	0	female	48	0	1	2	5-683	0	356	100	0	0	0	0	0	0	0	0	0	200	600	0	169	25,8546394714163
1	0	female	64	1	0	3-4	5-541	0	218	80	0	0	0	0	0	0	20	0	2,18	180	400	0	514	29,5525494276795
1	0	female	44	0	0	2	5-870	0	135	50	0	0	0	0	0	0	0	0	0	200	400	0	104	30,8539944903581
1	0	male	59	0	0	3-4	5-604	1	281	50	10	0	0	0	0	0	0	0	0	140	400	0	260	23,624795296518
1	0	male	65	0	0	2	5-870	0	91	30	0	0	0	0	0	0	5	0	0	200	500	0	127	30,4914865354426
1	0	male	65	0	0	2	5-604	1	291	50	10	0	0	0	0	0	0	0	0	180	400	0	191	26,7949380165289
1	0	female	44	0	0	2	5-870	0	128	50	0	0	0	0	0	0	10	0	0	200	400	0	179	28,3446712018141
0	0	female	40	0	0	1	5-541	1	165	0	0	0	0	0	0	0	0	0	0	150	400	0	173	26,1751945211374
1	0	female	42	0	0	2	5-870	0	165	70	0	0	0	0	0	0	5	0	0	140	400	0	179	20,703125
1	0	male	69	0	0	2	5-604	0	397	90	0	0	0	0	0	0	0	0	0	150	400	0	208	22,6940189315895
1	0	female	47	1	0	2	5-683	0	94	50	0	0	0	0	0	0	5	0	0	250	200	0	73	39,0625
1	1	female	76	0	0	2	5-683	0	267	80	0	0	0	0	0	0	15	0	0	130	400	0	226	29,6875
0	0	male	89	0	0	2	5-541	0	222	150	0	0	0	0	0	0	0	2,3	1,08	0	400	0	135	17,9930795847751
1	0	female	51	0	0	2	5-683	0	236	30	0	0	0	0	0	0	0	0	0	150	400	0	226	20,5498866213152
1	0	male	60	0	0	2	5-604	0	346	100	0	0	0	0	0	0	5	0	0	230	600	0	222	21,8775510204082
1	1	female	79	0	0	2	5-871	0	251	30	0	0	0	0	0	0	10	0	0	120	300	0	150	24,21875
0	0	male	45	0	0	3-4	5-541	0	146	0	0	0	0	0	0	0	15	0	0	320	600	0	258	20,7756232686981
0	0	female	54	0	0	2	5-871	0	104	30	0	0	0	0	0	0	0	0	0	150	300	0	58	24,9107674003569
0	0	female	47	0	0	3-4	5-541	0	105	50	0	0	0	0	0	0	0	0	0	150	300	0	127	20,5498866213152
0	0	male	65	1	0	3-4	5-604	1	402	150	10	0	0	0	1000	0	0	0	0	360	700	0	172	40,9649522075558
1	0	male	69	0	0	2	5-604	1	155	15	10	0	0	0	0	0	0	0	0	200	300	0	127	24,8590735618501
1	0	female	45	0	0	2	5-652	0	116	45	0	0	0	0	0	0	0	0	0	150	400	0	57	27,34375
1	0	male	62	0	0	2	5-604	0	428	100	0	0	0	0	0	0	5	0	0	103	500	0	149	29,0657439446367
1	0	female	51	0	0	2	5-871	0	101	50	0	0	0	0	0	0	0	0	0	180	400	0	107	31,2213039485767
1	0	female	42	0	0	2	5-683	0	132	50	0	0	0	0	0	0	0	0	0	200	500	0	92	39,5555555555556
1	0	male	50	1	0	3-4	5-55	1	214	30	10	0	0	0	0	0	0	0	0	200	400	0	241	26,1961873500821
1	1	female	64	0	0	2	5-541	1	236	40	10	0	0	0	0	0	0	0	0	160	300	0	290	21,192742415229
1	0	male	60	0	0	3-4	5-55	0	207	80	0	0	0	0	0	0	0	0	0	200	500	0	131	23,1481481481481
1	0	female	44	0	1	2	5-870	0	263	50	0	0	0	0	0	0	10	0	0	150	400	0	88	23,1833910034602
1	0	female	42	1	0	3-4	5-683	1	194	20	10	0	0	0	0	0	0	0	0	200	400	0	246	35,5555555555556
1	0	male	65	0	0	2	5-604	0	115	0	0	0	0	0	0	643	5	0	0	0	0	746	95	25,0573602221954
1	0	female	44	0	1	2	5-683	0	178	50	0	0	0	0	800	0	5	0	0	180	500	0	88	20,6611570247934
0	0	male	67	0	0	2	5-604	0	116	0	0	0	50	0	0	0	10	0	0	0	0	940	167	23,6614386154678
1	0	female	73	0	0	2	5-683	1	238	20	10	0	0	0	0	0	0	0	0	150	300	0	118	24,65483234714
1	0	female	38	1	0	1	5-683	0	69	40	0	0	0	0	0	0	10	0	0	200	400	0	72	29,4117647058824
1	0	female	42	0	0	2	5-870	0	114	50	0	0	0	0	0	0	0	0	0	150	400	0	80	22,2040816326531
1	1	female	68	0	0	1	5-683	1	292	40	10	0	0	0	0	0	0	0	0	130	400	0	150	23,6340330075308
0	1	male	55	0	0	3-4	5-541	1	165	40	10	0	0	0	0	0	0	0	0	190	500	0	377	24,4897959183673
1	0	female	42	0	0	2	5-870	0	180	20	0	0	0	0	0	0	7,5	0	0	180	400	0	74	20,703125
0	0	male	71	1	0	2	5-604	1	182	0	10	0	0	0	0	907	0	0	0	0	0	1329	123	25,5354463915222
1	0	female	78	0	0	2	5-871	0	131	20	0	0	0	0	0	0	0	0	0	150	400	0	63	28,515625
1	0	male	72	1	0	2	5-603	1	176	0	10	0	0	0	0	801	0	0	0	0	0	1115	183	23,7196092506476
1	0	male	71	1	0	2	5-577	1	386	0	20	0	0	0	0	2586	7,5	0	0	0	400	800	98	23,3341209829868
1	0	male	78	0	0	2	5-603	1	125	0	0	0	0	0	0	580	0	0	0	0	0	820	695	30,8248299319728
0	0	male	56	0	0	2	5-55	1	174	30	10	0	0	0	0	0	0	0	0	200	600	0	101	24,5351239669421
1	0	male	63	0	0	2	5-604	0	112	50	0	0	0	0	0	0	0	0	0	160	400	0	211	25,2493372048984
1	0	female	59	0	0	2	5-871	0	141	40	0	0	0	0	0	0	0	0	0	100	400	0	72	27,663818736121
0	0	female	39	1	0	1	5-55	1	211	0	10	0	0	0	0	0	0	0	0,01	200	400	0	125	18,6709343087944
0	0	female	46	1	0	3-4	5-541	0	164	75	0	0	0	0	0	0	0	0	0	200	400	0	200	19,1570881226054
0	0	female	67	0	0	2	5-683	1	173	25	10	0	0	0	0	0	7,5	0	0	150	500	0	155	31,2091740455799
1	0	female	45	0	1	3-4	5-683	0	198	50	0	0	0	0	0	0	10	0	0	150	500	0	186	27,6360544217687
1	0	male	64	0	0	2	5-604	1	175	0	10	0	0	0	0	1300	0	0	0	0	0	1500	91	32,0283679830707
1	0	female	54	0	1	2	5-870	0	81	20	0	0	0	0	0	0	3,75	0	0	150	400	0	114	31,1418685121107
1	0	female	41	0	0	1	5-683	1	222	20	10	0	0	0	0	0	0	0	0	150	400	0	135	22,4913494809689
1	0	female	63	0	0	2	5-683	1	148	20	10	0	0	0	0	0	0	0	0	200	400	0	233	22,4913494809689
0	0	male	41	0	0	3-4	5-541	0	85	50	0	0	0	0	1000	0	30	0,9	0,45	200	500	0	84	24,6913580246914
1	0	male	73	0	0	3-4	5-541	1	226	0	10	0	0	0	0	1200	0	0	0	0	0	3050	156	21,0498179023689
1	0	female	54	0	0	1	5-870	0	169	30	0	0	0	0	0	0	7,5	0	0	200	400	0	148	20,2812330989724
1	0	female	47	0	0	2	5-871	0	119	50	0	0	0	0	0	0	0	0	0	150	300	0	94	18,9387755102041
0	0	male	68	0	0	3-4	5-604	1	183	0	10	0	0	0	0	1400	0	0	0	0	0	1400	138	22,4913494809689
1	0	female	49	0	0	1	5-871	0	152	50	0	0	0	0	0	0	0	0	0	150	400	0	76	18,2867797339453
1	0	male	72	0	0	2	5-55	1	171	0	10	0	0	0	0	1000	0	0	0	0	0	1300	154	24,1140380330271
1	0	female	42	0	0	2	5-870	0	105	35	0	0	0	0	0	0	0	0	0	200	300	0	50	18,9020381328074
1	0	male	60	1	0	3-4	5-604	0	163	0	0	0	69	0	500	0	25	0	0	0	0	1870	211	32,6530612244898
0	0	female	80	0	0	2	5-55	1	280	0	10	0	0	0	0	1400	0	0	0	0	0	1560	120	31,2174817898023
0	0	female	33	0	0	2	5-541	1	152	30	10	0	0	0	0	0	0	0	0	200	400	0	60	23,1084345786212
1	0	male	52	1	0	2	5-576	1	357	0	10	0	0	0	0	2560	0	0	0	0	0	2600	330	25,7629805786762
0	0	female	68	0	0	3-4	5-541	0	71	30	0	0	0	0	0	0	0	0	0	150	400	0	122	27,7742709253882
1	0	male	66	1	0	3-4	5-603	1	207	0	10	0	0	0	0	1050	0	0	0	0	0	0	205	17,0433026133064
1	0	male	71	0	0	3-4	5-604	1	235	0	10	0	0	0	0	1420	0	0	0	0	0	1420	475	24,6181037747759
1	0	male	74	0	0	2	5-603	1	145	0	10	0	0	0	0	1000	0	0	0	0	0	1500	262	34,7180292235237
1	0	female	52	0	0	2	5-683	1	161	35	10	0	0	0	0	0	0	0	0	200	600	0	61	29,0612244897959
1	0	female	53	0	0	2	5-541	1	240	40	10	0	0	0	0	0	0	0	0	200	400	0	247	34,0636093083294
1	1	female	68	0	1	2	5-683	0	224	50	0	0	0	0	0	0	0	0	0	30	500	0	241	23,5303663434622
1	1	female	39	0	1	1	5-683	0	179	40	0	0	0	0	0	0	20	0	0	200	500	0	191	24,8109640831758
1	1	female	68	0	0	2	5-577	1	317	0	10	0	0	0	0	1000	0	0	0	0	0	1041	260	17,7777777777778
1	0	female	23	0	0	1	5-870	0	70	0	0	0	0	0	0	580	5	0	0	0	0	500	95	21,0498179023689
1	0	male	62	0	0	2	5-603	1	156	0	10	0	0	0	0	543	0	0	0,02	0	0	1050	95	26,0261748958953
0	1	female	49	0	0	3-4	5-541	1	198	0	0	0	0	0	0	0	0	0	0	200	500	0	217	52,2491349480969
1	0	female	58	0	0	2	5-871	0	162	0	0	0	0	0	0	973	5	0	0	0	0	839	173	20,0609544384862
0	0	male	57	0	0	2	5-55	1	222	0	10	0	0	0	0	1520	0	0	0	0	0	1800	149	28,735632183908
1	0	female	42	0	0	2	5-55	1	201	0	10	0	0	0	0	1108	0	0	0	0	0	1713	91	29,296875
1	0	female	58	0	0	1	5-683	1	218	0	10	0	0	0	0	1500	0	0	0	0	0	1200	131	25
1	0	male	51	1	0	3-4	5-55	1	289	0	10	0	0	0	0	2500	0	0	0	0	0	2700	163	30,3871052979257
0	0	male	73	0	0	3-4	5-541	0	138	60	0	0	0	0	1400	0	0	0	0	200	650	0	87	31,4076648067092
1	0	female	63	0	0	2	5-683	1	369	75	10	0	0	0	0	0	0	0	0	200	500	0	251	29,4075963718821
1	0	male	57	1	0	3-4	5-604	1	176	0	10	0	0	0	0	1039	0	0	0	0	0	1136	297	23,9394809920521
1	0	female	52	0	0	1	5-683	0	82	50	0	0	0	0	0	0	0	0	0	0	0	1000	106	23,0400201994698
1	0	female	68	0	0	2	5-870	0	111	0	0	0	0	0	0	1000	10	0	0	0	0	1000	136	23,4235574063058
0	1	female	50	0	0	1	5-683	1	135	0	10	0	0	0	0	800	0	0	0	0	0	1000	285	20,0609544384862
1	0	male	61	0	0	3-4	5-55	1	226	0	10	0	0	0	0	1500	0	0	0	0	0	1500	91	28,0276816608997
1	0	female	43	0	0	1	5-683	1	141	0	10	0	0	0	0	743	0	0	0	0	0	1430	109	29,6495115633095
1	1	female	41	0	0	1	5-683	0	253	0	0	0	80	0	0	0	15	0	0	0	0	2124	193	21,6296487603306
0	0	female	55	0	0	1	5-683	1	111	0	10	0	0	0	0	600	0	0	0	0	0	700	90	26,5625
1	0	male	69	0	0	2	5-603	0	119	0	0	0	50	0	0	0	15	0	0	0	0	780	284	24,2214532871972
0	0	female	68	0	0	3-4	5-541	1	126	30	10	0	0	0	0	0	22,5	0	0	150	400	0	282	20,0796012764889
1	0	female	65	0	0	3-4	5-683	1	387	0	10	0	0	0	400	1500	0	0	0	0	400	2000	136	23,2334561768947
1	0	female	54	0	0	2	5-871	0	178	0	0	0	0	0	0	1200	7,5	0	0	0	0	1000	95	21,0480476121353
1	0	male	66	0	0	2	5-55	1	217	0	10	0	0	0	0	1400	0	0	0,02	0	0	1500	191	27,4144536926939
0	0	female	48	0	0	1	5-871	0	131	30	0	0	0	0	0	0	0	0	0	150	400	0	62	19,1953027964922
0	1	female	71	0	0	3-4	5-541	0	204	45	0	0	0	0	700	0	15	0	0	150	450	0	189	23,3354661447552
1	0	male	44	1	0	2	5-55	1	173	0	10	0	0	0	0	1120	0	0	0	0	0	1000	91	28,808864265928
1	0	female	51	0	0	2	5-871	0	98	0	0	0	0	0	0	800	0	0	0	0	0	750	115	25,5102040816327
0	0	female	44	0	0	2	5-683	1	258	0	0	0	0	0	0	1305	15	0	0	0	0	2225	285	28,125
1	0	male	61	0	0	2	5-603	1	184	0	10	0	0	0	0	748	0	0	0	0	0	826	95	29,296875
0	0	male	48	0	0	3-4	5-541	0	137	0	0	0	0	0	0	0	22,5	0,8	0,36	180	400	0	187	22,3954134193317
1	0	female	43	0	0	1	5-871	0	115	30	0	0	0	0	0	0	0	0	0	200	400	0	78	21,9363474122546
1	0	male	76	0	0	2	5-55	1	318	0	10	0	0	0	0	800	0	0	0	0	0	0	307	27,1020408163265
1	0	female	73	0	0	2	5-577	1	426	0	10	0	0	0	0	2000	0	0	0	0	0	2800	160	29,296875
1	0	female	56	0	0	2	5-870	0	206	50	0	0	0	0	0	0	7,5	0	0	150	400	0	122	29,4075963718821
0	0	female	37	0	0	2	5-541	1	176	0	0	0	0	0	0	0	0	0	0	200	400	0	165	21,1463199091024
1	0	female	75	0	0	2	5-870	0	115	30	0	0	0	0	0	0	10	0	0	150	500	0	158	25,2825698988697
1	0	male	67	0	0	2	5-603	1	203	0	10	0	0	0	0	1100	0	0	0	0	0	1400	162	25,6172839506173
1	1	female	54	0	0	2	5-683	0	314	50	0	0	0	0	400	0	5	0	0	100	400	0	92	27,0640515887601
0	0	female	54	0	0	1	5-870	0	88	20	0	0	0	0	0	0	5	0	0	150	400	0	147	20,2812330989724
1	0	female	76	0	0	2	5-683	1	217	30	10	0	0	0	0	0	0	0	0	150	300	0	198	26,4462809917355
1	0	female	42	0	0	3-4	5-541	1	358	50	10	0	0	0	0	0	0	2	1,77	400	500	0	284	51,3223040695568
1	0	female	34	0	0	1	5-651	0	114	0	0	0	0	0	0	798	10	0	0	0	0	798	93	22,265625
1	1	male	33	0	0	2	5-55	1	205	0	10	0	0	0	0	1581	0	0	0	0	0	1502	225	25,4640108646446
0	0	male	58	0	0	2	5-541	1	216	0	0	0	0	0	0	0	0	0	0	150	500	0	109	25,15589569161
1	0	female	70	0	0	1	5-683	1	206	0	0	0	74	0	0	0	0	0	0	0	0	1044	52	20,0773349196907
1	0	female	71	0	0	1	5-870	0	100	35	0	0	0	0	0	0	0	0	0	0	0	378	108	16,796875
0	0	female	51	0	0	2	5-55	0	59	0	0	0	0	0	0	428	7,5	0	0	0	0	405	91	23,1404958677686
1	0	female	52	1	0	1	5-870	0	153	50	0	0	0	0	400	0	7,5	0	0	0	0	906	78	25,8166302126286
1	0	female	45	0	0	1	5-683	1	125	0	10	0	0	0	0	900	3,75	0	0	0	0	1400	97	20,5693296602388
1	0	female	71	0	0	2	5-683	1	167	0	10	0	0	0	0	648	0	0	0	0	0	1010	76	21,4532871972318
1	0	female	68	0	0	1	5-871	0	170	50	0	0	0	0	0	0	0	0	0	0	0	1130	80	24,9770431588613
0	0	male	75	0	0	2	5-576	1	234	0	10	0	0	0	0	1150	5	0	0	0	0	1860	228	27,4717071277136
1	0	female	51	0	0	2	5-870	0	84	45	0	0	0	0	0	0	0	0	0	150	300	0	88	25,5102040816327
1	0	female	42	0	0	2	5-651	0	102	50	0	0	0	0	0	0	5	0	0	200	400	0	127	31,0735407130208
1	1	female	51	0	0	2	5-55	0	217	0	0	0	90	0	0	0	30	1	0,05	0	0	1200	255	23,1404958677686
1	0	female	65	0	0	1	5-683	1	91	0	10	0	0	0	0	500	0	0	0	0	0	450	196	19,6071566121634
1	0	male	67	0	0	2	5-541	0	141	0	0	0	69	0	0	0	5	0	0	0	0	1450	82	25,6172839506173
0	1	female	67	0	0	2	5-541	1	172	35	10	0	0	0	0	0	0	0	0	190	400	0	147	17,1467764060357
0	0	male	57	0	0	2	5-541	1	351	40	10	0	0	0	0	0	0	0	0	350	500	0	223	34,1123530265641
0	0	female	55	0	0	3-4	5-871	0	174	50	0	0	0	0	0	0	0	0	0	150	400	0	134	33,7050449998207
1	0	male	61	0	0	2	5-576	1	384	0	10	0	0	0	0	3780	0	0	0	0	0	3240	199	32,4100370877744
1	0	female	49	0	0	1	5-871	0	149	0	0	0	0	0	0	900	0	0	0	0	0	900	81	18,2183224271267
1	0	female	41	0	1	2	5-541	1	329	0	10	0	0	0	0	1650	0	0	0	0	0	1800	39	27,0538027739674
1	0	female	82	0	0	2	5-870	0	120	0	0	0	0	0	0	675	0	0	0	0	0	711	91	25,3443526170799
1	1	female	53	0	0	2	5-683	0	218	50	0	0	0	0	0	1500	15	0	0	0	0	1900	174	31,1418685121107
1	0	male	78	0	0	3-4	5-55	1	203	0	10	0	0	0	1000	0	0	2,3	1,11	0	0	0	424	23,8751147842057
1	0	male	62	0	0	2	5-603	1	149	30	10	0	0	0	400	0	0	0	0	200	400	0	174	21,7993079584775
0	0	male	64	0	0	3-4	5-541	0	47	30	0	0	0	0	0	0	0	0	0	150	300	0	98	26,9598403417247
1	0	male	66	1	0	2	5-577	1	303	0	10	0	0	0	0	1920	0	0	0	0	0	1800	160	22,2753099173554
0	0	female	38	0	0	2	5-55	1	268	0	10	0	0	0	0	1600	0	0	0	0	0	1700	180	25,2363403300753
1	0	female	35	0	0	1	5-651	0	161	0	0	0	50	0	0	0	0	0	0	0	0	1120	88	24,1115074646585
1	0	female	56	0	0	1	5-871	0	112	0	0	0	0	0	0	840	5	0	0	0	0	723	90	29,4075963718821
1	0	male	68	1	0	3-4	5-577	1	254	200	10	0	0	0	0	1600	0	2,2	1,36	0	0	1475	374	21,1327134404057
0	0	male	59	0	0	2	5-541	0	224	170	0	0	0	0	0	0	30	0	0	200	600	0	277	29,4117647058824
0	0	male	69	0	0	2	5-604	1	308	0	10	0	0	0	0	2116	10	0	0	0	0	2184	150	24,2214532871972
1	0	female	47	0	0	2	5-683	1	251	0	0	0	0	0	0	3295	0	0	0	0	0	1000	240	26,8135904499541
0	1	male	73	0	0	3-4	5-603	1	227	0	10	0	0	0	0	0	0	0	0	0	0	0	273	36,4132908511607
1	0	female	67	0	0	1	5-871	0	173	45	0	0	0	0	0	0	0	0	0	200	550	0	83	30,0947300023939
1	0	male	81	0	0	1	5-603	1	151	0	10	0	0	0	0	749	0	0	0	0	0	869	240	22,9853975121687
0	0	female	58	0	0	1	5-870	0	95	30	0	0	0	0	0	0	0	0	0	0	0	0	82	24,9770431588613
0	0	male	73	0	0	3-4	5-604	1	281	0	10	0	0	0	0	1700	0	0	0	0	0	1700	277	30,4218496484586
1	0	male	68	1	0	3-4	5-576	1	279	0	10	0	0	0	0	2700	0	0	0	0	0	2377	202	30,1895906291511
1	0	female	41	0	0	1	5-651	0	103	40	0	0	0	0	0	0	0	0	0	200	400	0	50	18,2867797339453
1	0	female	74	0	0	2	5-55	1	177	0	10	0	0	0	0	1000	0	0	0	0	0	1200	248	30,4498269896194
1	1	male	68	0	0	3-4	5-604	1	467	0	10	0	0	0	0	4423	0	0	0	0	0	1738	190	23,1472551213302
1	1	female	72	0	0	2	5-577	1	367	0	10	0	0	0	0	2400	0	0	0	0	0	1800	208	24,9739854318418
0	0	female	69	0	0	3-4	5-870	0	81	40	0	0	0	0	0	0	0	0	0	0	0	683	66	26,9896193771626
1	0	male	66	0	0	2	5-603	1	104	0	10	0	0	0	0	600	0	0	0	0	0	670	136	24,4897959183673
0	0	female	51	0	0	2	5-55	1	183	0	10	0	0	0	0	1302	0	0	0	0	0	1379	181	26,6727632982777
0	0	male	69	0	0	3-4	5-603	1	126	0	10	0	0	0	0	0	0	0	0	0	150	0	126	30,0711684319556
1	0	female	48	0	0	1	5-871	0	204	35	0	0	0	0	0	0	0	0	0	200	400	0	86	25,2825698988697
1	0	male	65	0	0	3-4	5-604	1	207	0	10	0	0	0	0	1380	0	0	0	0	0	1626	348	29,0547520661157
1	0	female	60	1	0	2	5-870	0	136	40	0	0	0	0	0	0	0	0	0	0	0	925	60	20,3815697149921
1	0	male	65	0	0	3-4	5-55	1	313	0	10	0	0	0	0	1450	0	0	0	0	0	1718	158	29,3523545006944
0	1	female	52	0	0	1	5-55	0	224	80	0	0	0	0	0	0	11,25	0	0	200	600	0	293	24,2214532871972
1	0	female	50	0	0	3-4	5-870	0	75	40	0	0	0	0	0	0	3,75	1,9	0,88	200	0	0	90	36,1987501905197
0	0	male	58	0	0	3-4	5-604	1	153	0	10	0	0	0	0	1000	15	0	0	0	0	1000	37	24,6181037747759
0	1	male	74	0	0	2	5-577	1	217	0	10	0	0	0	0	1400	0	0	0	0	0	1500	281	29,7265160523187
0	0	female	76	1	0	2	5-541	1	115	25	10	0	0	0	0	0	0	1,7	1,16	0	0	0	136	21,3039485766759
1	0	male	65	0	0	2	5-604	1	206	0	10	0	0	0	0	1700	0	0	0	0	0	1450	145	27,4716888983853
0	0	female	61	0	0	2	5-683	1	403	0	10	0	0	0	2000	0	0	0	0	200	350	0	240	20,619253650622
0	0	female	66	0	0	1	5-871	0	145	0	0	0	42	0	0	0	0	0	0	0	0	838	68	23,4375
1	0	male	71	0	0	2	5-577	1	351	0	20	0	0	0	0	2435	0	0	0	0	0	2342	203	23,1240605850387
1	1	female	37	1	0	1	5-870	0	117	50	0	0	0	0	0	0	7,5	0	0	0	0	1156	99	34,2504422447213
0	0	female	78	0	0	2	5-55	1	138	0	10	0	0	0	0	820	0	0	0	0	0	950	203	24,4646016033724
1	0	female	68	0	0	2	5-871	0	85	20	0	0	0	0	0	0	0	0	0	150	400	0	96	30,0947300023939
0	0	female	66	0	1	3-4	5-683	0	152	45	0	0	0	0	0	0	20	0	0	300	560	0	166	29,585798816568
0	0	male	37	0	0	3-4	5-541	1	236	30	10	0	0	0	0	0	0	2,6	1,38	200	500	0	1	26,4930256312043
0	0	female	70	0	0	2	5-651	0	149	50	0	0	0	0	0	0	0	0	0	100	500	0	94	24,4472789115646
1	0	female	20	0	0	1	5-651	0	97	40	0	0	0	0	0	0	0	0	0	150	500	0	66	23,8751147842057
0	1	female	63	0	0	2	5-870	0	162	35	0	0	0	0	0	0	0	0	0	0	400	0	107	18,8189243102864
0	0	female	50	0	0	1	5-683	0	137	75	0	0	0	0	600	0	5	0	0	160	400	0	168	27,4348422496571
1	0	male	72	0	0	1	5-603	1	187	0	10	0	0	0	0	820	0	0	0	0	0	1070	310	28,0898876404494
0	0	female	34	0	0	2	5-871	0	163	30	0	0	0	0	0	0	7,5	2,1	1,99	0	0	0	114	24,9107674003569
0	0	female	54	0	0	2	5-55	0	197	50	0	0	0	0	0	0	15	1,4	0,37	200	500	0	171	31,2213039485767
1	0	male	60	0	0	2	5-603	1	195	0	10	0	0	0	0	35	0	0	0	0	0	800	251	32,6530612244898
1	0	female	75	0	0	3-4	5-55	1	319	0	10	0	0	0	0	1840	0	0	0	0	0	1890	67	29,0174471992654
1	0	female	30	0	0	2	5-651	0	96	40	0	0	0	0	0	0	0	0	0	200	500	0	62	23,8751147842057
0	0	female	69	0	0	3-4	5-870	0	94	30	0	0	0	0	0	0	0	0	0	150	400	0	124	26,9896193771626
1	1	male	81	0	0	3-4	5-577	1	386	0	10	0	0	0	0	2640	0	0	0	0	0	2600	123	31,6001149095088
1	0	male	80	0	0	2	5-576	1	223	0	10	0	0	0	0	1000	0	0	0	0	0	1554	214	30,8248299319728
1	0	female	60	0	0	2	5-870	0	71	50	0	0	0	0	0	0	0	0	0	250	400	0	60	32,8719723183391
1	0	male	73	0	0	2	5-603	1	173	0	10	0	0	0	0	664	0	0	0	0	0	1000	164	24,4646016033724
1	0	female	59	0	0	1	5-683	0	246	90	0	0	0	0	0	0	10	0	0	200	450	0	130	30,818540433925
1	1	female	83	0	0	3-4	5-683	1	240	30	10	0	0	0	0	0	0	0	0	150	400	0	103	32,5259515570934
0	0	female	67	0	0	2	5-683	1	356	30	10	0	0	0	1000	0	0	0	0	200	400	0	224	22,1297397278372
0	0	female	32	0	0	3-4	5-55	0	203	50	0	0	0	0	0	0	7,5	0	0	200	400	0	99	19,3337299226651
0	0	male	80	0	0	3-4	5-541	1	242	0	0	0	0	0	0	0	0	2	1,38	100	0	0	246	22,038567493113
0	0	male	58	0	0	2	5-55	1	228	20	10	0	0	0	0	0	7,5	0	0	250	500	0	180	27,7176852352623
1	0	female	68	0	0	2	5-541	1	362	35	10	0	0	0	0	0	0	0	0	150	500	0	158	27,6600959350163
0	0	male	73	0	0	2	5-541	1	190	0	0	0	0	0	0	0	0	0	0	300	600	0	224	26,7949380165289
0	0	male	53	1	0	2	5-603	1	250	0	10	0	0	0	0	1455	0	0	0	0	0	2086	327	22,6421929718633
1	0	male	60	1	0	2	5-603	1	154	0	10	0	0	0	0	1000	0	0	0	0	0	1038	145	31,4359113034073
0	0	female	44	1	0	3-4	5-541	0	286	130	0	0	0	0	0	0	0	0	0	180	500	0	146	30,0800592345782
0	0	male	67	1	0	3-4	5-541	0	231	90	0	0	0	0	0	0	22,5	1,9	1,35	0	0	0	307	19,9432125473229
1	0	female	48	0	0	2	5-683	0	138	70	0	0	0	0	0	0	0	0	0	200	400	0	182	30,1038062283737
1	0	female	74	0	0	2	5-870	0	158	50	0	0	0	0	0	0	0	0	0,01	200	300	0	70	23,5294117647059
1	0	male	56	0	0	1	5-604	1	326	0	10	0	0	0	0	40	0	0,9	0,36	0	0	2136	146	26,2965668371074
0	0	male	63	0	0	2	5-603	1	161	0	10	0	0	0	0	1000	0	0	0	0	0	900	187	27,7777777777778
1	0	female	23	0	0	1	5-683	1	478	40	10	0	0	0	0	0	0	0	0	200	400	0	105	19,379197433927
0	1	female	61	0	0	2	5-55	1	310	0	10	0	0	0	0	2300	10	0	0	0	0	2400	221	29,7441998810232
1	0	female	39	0	0	2	5-683	1	494	40	10	0	0	0	400	0	0	0	0	300	400	0	211	22,3081499107674
0	0	female	58	1	0	3-4	5-541	0	60	30	0	0	0	0	0	0	7,5	2,5	1,03	0	0	0	249	14,3023824758177
1	0	female	64	0	0	2	5-652	0	101	30	0	0	0	0	0	0	0	0	0	180	400	0	71	23,4375
1	0	female	47	0	0	1	5-55	0	157	0	0	0	68	0	0	0	10	0	0	0	0	1247	110	27,281746031746
1	0	male	72	0	0	3-4	5-604	1	141	0	10	0	0	0	0	200	0	0	0	0	0	0	153	27,7742709253882
0	0	male	67	1	0	3-4	5-541	0	165	65	0	0	0	0	0	0	30	2,9	1,48	0	0	0	175	22,3093564088697
1	0	female	72	1	0	3-4	5-55	1	378	0	10	0	0	0	0	2200	5	0	0	0	0	1500	63	35,6401384083045
1	0	female	62	0	0	2	5-870	0	126	30	0	0	0	0	0	0	5	0	0	100	400	0	119	26,5731292517007
0	0	male	79	0	0	3-4	5-541	1	239	30	10	0	0	0	0	0	0	1,8	1,14	0	0	0	194	30,8539944903581
1	1	male	69	0	0	2	5-603	0	126	70	0	0	0	0	0	0	5	0	0	0	0	757	148	22,9853975121687
0	0	female	56	0	0	2	5-651	0	84	50	0	0	0	0	0	0	0	0	0	170	400	0	111	24,1671624033314
0	0	female	34	1	0	2	5-871	0	84	35	0	0	0	0	0	0	0	0	0	0	0	0	87	24,9107674003569
1	0	female	61	0	0	3-4	5-55	1	147	0	0	0	0	0	0	750	0	0	0,05	0	0	800	107	20,3427977839335
0	0	male	69	0	1	3-4	5-603	1	162	0	10	0	0	0	0	700	0	0	0	0	0	400	52	29,296875
0	0	female	80	0	0	3-4	5-870	0	94	25	0	0	0	0	0	0	0	0	0	100	400	0	182	37,180249851279
1	0	female	57	0	0	1	5-683	1	106	20	10	0	0	0	0	0	0	0	0	200	400	0	44	23,3234180638183
1	0	female	65	0	0	2	5-683	0	138	50	0	0	0	0	0	0	5	0	0	250	500	0	153	26,8135904499541
1	0	male	47	0	0	2	5-55	1	268	10	10	0	0	0	0	2630	0	0	0	0	0	2300	183	43,5551066784497
0	1	female	67	0	0	2	5-55	1	229	5	10	0	0	0	0	1350	0	0	0	0	0	1640	85	34,5270890725436
1	0	female	53	0	0	2	5-55	1	158	0	10	0	0	0	0	400	0	0	0	0	0	1041	126	34,1597796143251
1	0	female	48	0	0	2	5-871	0	132	40	0	0	0	0	0	0	0	0	0	200	300	0	121	21,4532871972318
0	0	male	74	0	0	3-4	5-541	1	225	0	0	0	0	0	0	0	0	1,5	1,05	0	0	0	166	27,0416441319632
0	0	female	61	0	0	2	5-541	1	199	65	10	0	0	0	0	0	0	2,1	1,15	0	0	0	235	20,6851502395123
0	0	male	73	0	0	3-4	5-541	0	220	0	0	0	0	0	0	0	15	2,4	1,6	0	0	0	90	27,7176852352623
0	0	male	68	0	0	2	5-55	1	241	0	10	0	0	0	0	1400	0	0	0	0	0	1645	147	25,1543209876543
0	0	male	58	1	0	2	5-603	1	135	0	10	0	0	0	0	850	0	0	0	0	0	660	106	24,6229609110496
1	0	female	51	0	0	1	5-871	0	120	30	0	0	0	0	1000	0	10	0	0	200	400	0	90	24,65483234714
0	0	female	74	0	1	3-4	5-541	0	137	0	0	0	0	0	0	0	7,5	0	0	180	400	0	83	22,8928199791883
1	0	female	39	0	0	2	5-870	0	98	30	0	0	0	0	0	0	0	0	0	200	500	0	58	20,7612456747405
0	0	male	76	0	0	2	5-55	1	189	0	10	0	0	0	0	1300	0	0	0	0	0	1500	144	29,4117647058824
1	0	male	78	0	0	2	5-55	1	266	0	10	0	0	0	0	2100	0	0	0	0	0	2200	339	32,368873034747
1	1	female	81	0	0	3-4	5-55	1	186	0	10	0	0	0	0	1100	0	0,8	0,43	0	0	0	108	22,65625
1	0	female	43	0	0	2	5-870	0	113	30	0	0	0	0	0	0	0	0	0	200	400	0	47	24,2214532871972
1	0	female	47	0	1	2	5-683	0	108	35	0	0	0	0	0	0	0	0	0	150	400	0	91	18,75
0	0	male	69	0	0	3-4	5-55	1	250	0	10	0	0	0	0	1800	0	0	0	0	0	2000	71	24,1870464928783
1	0	female	61	0	0	2	5-871	0	176	50	0	0	0	0	1000	0	0	0	0	260	500	0	60	25,2595155709343
1	1	male	50	0	0	3-4	5-55	1	210	0	10	0	0	0	0	1585	10	0	0	0	0	1775	200	31,9602272727273
1	0	female	54	1	0	2	5-870	0	70	30	0	0	0	0	0	0	0	0	0	190	400	0	84	26,1961873500821
1	0	male	69	0	0	3-4	5-55	1	260	0	0	0	0	0	0	1426	0	0	0,03	0	0	2011	220	27,7634297520661
1	0	female	57	1	0	2	5-576	1	321	0	10	0	0	0	0	1700	0	0	0	0	0	1682	199	23,3234180638183
1	0	male	66	0	0	2	5-604	1	114	0	0	0	0	0	0	472	10	0	0	0	0	834	92	28,1886762060726
0	0	female	39	1	0	2	5-870	0	80	40	0	0	0	0	0	0	0	0	0	150	400	0	78	20,1994697639187
0	0	male	43	1	0	2	5-541	0	220	70	0	0	0	0	700	0	7,5	0	0	300	600	0	65	27,7777777777778
0	0	male	33	0	0	1	5-55	1	201	40	10	0	0	0	0	0	0	0	0	200	600	0	115	32,1402483564646
1	0	male	58	0	0	2	5-603	1	286	0	10	0	0	0	0	2000	0	0	0	0	0	2281	143	24,8356464572681
1	0	female	76	0	0	3-4	5-870	0	87	35	0	0	0	0	0	0	0	0	0	150	400	0	73	24,7933884297521
1	0	female	56	1	0	2	5-683	1	373	50	10	0	0	0	0	0	0	0	0	150	400	0	158	18,732782369146
0	0	female	79	0	0	3-4	5-871	0	114	30	0	0	0	0	0	0	0	0	0	100	500	0	90	37,202380952381
1	0	male	53	0	0	1	5-576	1	400	0	10	0	0	0	0	3000	0	0	0	0	0	2800	90	27,3796646836128
1	0	female	46	1	0	2	5-870	0	138	50	0	0	0	0	0	0	5	0	0	120	400	0	115	28,5779606767261
1	0	female	47	1	0	2	5-871	0	168	50	0	0	0	0	400	0	0	0	0	200	600	0	101	31,6262764822436
1	0	female	74	0	0	2	5-871	0	167	70	0	0	0	0	400	0	0	0	0	130	500	0	117	23,9994591671174
0	1	male	58	0	0	2	5-603	1	297	0	10	0	0	0	0	2000	0	0	0	0	0	2000	490	31,6734693877551
1	0	female	74	0	0	2	5-870	0	90	30	0	0	0	0	0	0	0	0	0	200	400	0	148	23,5294117647059
0	0	female	52	0	0	3-4	5-541	0	120	0	0	0	0	0	0	0	7,5	2,6	1,78	150	0	0	252	13,266879414823
0	0	male	62	0	0	1	5-604	1	321	0	10	0	0	0	0	3000	0	0	0	0	0	1500	275	24,0569347455645
0	0	female	56	0	0	3-4	5-55	1	169	0	10	0	0	0	0	2000	0	0	0	0	0	0	148	38,4671214980404
1	0	male	82	0	0	3-4	5-604	1	155	0	10	0	0	0	0	800	0	0	0	0	0	900	383	30,8293397637435
1	0	male	70	0	0	2	5-604	0	132	60	0	0	0	0	0	0	5	0	0	0	0	1756	136	34,5679012345679
0	0	female	51	0	0	2	5-683	1	259	0	10	0	0	0	0	1857	0	0	0	0	0	2538	219	36,1987501905197
1	1	female	30	0	0	1	5-651	0	125	50	0	0	0	0	500	0	0	0	0	0	0	1238	108	28,0557057869118
1	1	female	75	0	0	3-4	5-55	0	192	0	0	0	86	0	0	0	15	0	0	0	0	1500	289	21,7554685336814
0	1	female	49	1	0	2	5-683	0	176	0	0	0	1	0	0	0	10	0	0	0	0	1	279	19,2570288155177
0	0	male	42	0	0	2	5-55	1	197	0	10	0	0	0	0	1000	0	0	0	0	0	0	140	26,8274207802045
1	0	female	71	0	0	2	5-683	0	173	70	0	0	0	0	0	0	0	0	0	0	0	1100	115	23,5294117647059
1	0	female	65	0	0	1	5-870	0	194	70	0	0	0	0	0	0	0	0	0	0	0	1300	75	25,3443526170799
0	0	female	67	0	0	3-4	5-541	0	106	0	0	0	0	0	0	0	15	1,9	1,39	0	0	0	117	19,1358024691358
1	1	female	63	0	0	2	5-683	0	163	60	0	0	0	0	0	0	0	0	0	200	400	0	153	19,9480597689036
1	0	female	47	1	0	2	5-870	0	174	50	0	0	0	0	0	0	0	0	0	0	0	1125	89	19,8140527358634
0	0	female	36	0	0	3-4	5-541	1	112	0	0	0	0	0	0	0	0	0	0	200	400	0	151	17,9930795847751
0	0	female	50	0	0	1	5-683	1	112	0	10	0	0	0	0	565	0	0	0	0	0	582	81	21,0828132906055
1	1	female	71	1	0	2	5-541	1	421	0	20	0	0	0	0	1900	0	0	0	0	0	60	125	23,3066800530675
0	1	female	47	0	1	1	5-683	0	165	0	0	0	70	0	0	0	5	0	0	0	0	890	135	21,7180660897457
0	0	female	55	0	0	2	5-871	0	144	45	0	0	0	0	0	0	0	0	0	0	0	1030	100	25,2363403300753
0	0	female	83	0	0	3-4	5-55	1	202	0	10	0	0	0	0	1000	10	0	0	0	0	1058	327	30,4831580551745
1	0	female	65	0	0	2	5-541	1	470	0	20	0	0	0	0	2000	0	0	0	0	0	3000	137	20,4782666138195
0	0	male	52	0	0	2	5-55	0	167	50	0	0	0	0	0	0	3,75	0	0	0	0	500	77	29,0367377856331
0	0	female	54	0	0	2	5-541	1	191	25	10	0	0	0	0	0	0	0	0	150	400	0	4	25,7777777777778
1	0	male	73	1	0	1	5-577	1	212	0	10	0	0	0	0	1620	0	0	0	0	0	1414	164	23,4567901234568
0	0	male	50	0	0	2	5-541	0	89	35	0	0	0	0	0	0	15	0	0	250	500	0	126	20,6716958844533
0	0	female	69	0	1	3-4	5-541	1	144	0	10	0	0	0	0	694	0	0	0	0	0	755	262	23,3354661447552
1	0	male	60	1	0	2	5-603	1	339	0	10	0	0	0	0	2500	0	0	0	0	0	1000	238	28,719723183391
0	0	male	64	0	0	2	5-604	1	263	50	10	0	0	0	0	0	0	0	0	300	500	0	233	25,4326859558726
0	1	female	65	0	0	2	5-683	1	237	30	20	0	0	0	0	0	0	0	0	400	400	0	433	24,3024870597147
0	0	male	78	0	0	2	5-603	1	123	0	10	0	0	0	0	600	0	0	0	0	0	700	329	26,2345679012346
1	0	female	26	0	0	2	5-55	0	215	0	0	0	75	0	0	0	0	0	0	0	0	1500	140	31,9559228650138
1	0	female	77	0	0	2	5-651	1	246	30	10	0	0	0	0	0	0	0	0	150	400	0	203	29,2421086364365
1	0	female	53	0	0	2	5-683	1	182	0	10	0	0	0	0	1078	0	0	0	0	0	1207	111	25,6055363321799
0	0	male	59	0	0	2	5-603	1	361	0	10	0	0	0	0	2600	0	0	0	0	0	2600	276	26,2878071833648
0	0	female	58	1	0	2	5-541	1	141	30	10	0	0	0	0	0	0	0	0	200	400	0	148	23,355636914531
1	1	female	39	0	0	2	5-541	1	203	40	10	0	0	0	0	0	0	0	0	200	500	0	113	21,4532871972318
1	0	male	68	0	0	2	5-604	1	221	0	10	0	0	0	0	1329	5	0	0	0	0	1631	240	28,6160249739854
1	0	male	62	0	0	2	5-577	1	368	0	10	0	0	0	0	2411	0	0	0	0	0	2830	113	30,4218496484586
1	1	female	48	1	0	2	5-541	1	148	0	10	0	0	0	0	800	0	0	0	0	0	1200	313	22,8928199791883
0	0	female	47	1	0	1	5-870	0	80	30	0	0	0	0	600	0	0	0	0	200	400	0	76	19,8140527358634
1	0	female	60	0	0	2	5-55	0	148	0	0	0	60	0	0	0	10	0	0	0	0	1155	147	24,8409800895781
1	0	female	75	0	0	2	5-871	0	95	30	0	0	0	0	600	0	0	0	0	120	300	0	101	33,1213067861041
1	0	female	55	0	0	3-4	5-870	0	64	30	0	0	0	0	600	0	0	0	0	150	400	0	62	25,2363403300753
0	0	male	49	1	0	2	5-604	1	127	0	10	0	0	0	0	777	0	0	0	0	0	800	179	25,2595155709343
1	1	female	34	1	0	2	5-55	1	132	0	10	0	0	0	0	800	0	0	0	0	0	800	199	22,038567493113
0	0	female	46	0	0	2	5-870	0	92	30	0	0	0	0	1000	0	0	0	0	200	250	0	94	20,5498866213152
1	0	female	52	0	0	2	5-870	0	116	0	0	0	53	0	0	0	5	0	0	0	0	800	120	20,7612456747405
1	0	female	33	1	0	1	5-683	0	123	0	0	0	65	0	0	0	0	0	0	0	0	970	63	23,0300453514739
1	1	female	49	0	1	1	5-683	0	73	40	0	0	0	0	800	0	10	0	0	150	300	0	148	27,7634297520661
1	0	female	57	0	0	2	5-870	0	96	0	0	0	50	0	0	0	0	0	0	0	0	850	62	31,1418685121107
0	0	female	58	0	0	2	5-541	0	65	35	0	0	0	0	0	0	0	1,1	0,29	150	600	0	50	38,4849870446578
1	0	female	57	0	0	2	5-870	0	66	0	0	0	37	0	0	0	0	0	0	0	0	680	133	31,1418685121107
0	0	female	69	0	0	3-4	5-541	1	234	30	10	0	0	0	0	0	0	0	0	200	400	0	109	24,092970521542
1	0	female	69	0	0	2	5-59	0	73	0	0	0	0	0	0	600	11,25	0	0	0	0	700	123	31,6442857722423
1	0	female	73	0	0	2	5-59	0	144	40	0	0	0	0	0	0	0	0	0	0	0	900	11	22,1002895900015
1	1	female	65	0	0	2	5-870	0	232	80	0	0	0	0	0	0	0	0	0	170	400	0	94	21,5138585105239
1	0	male	71	0	0	2	5-55	0	162	3	0	0	58	0	0	0	0	0	0	0	0	1500	150	31,9921713274869
1	0	female	68	0	0	2	5-870	0	167	80	0	0	0	0	0	0	15	0	0	200	450	0	93	31,2452370065539
0	0	female	58	0	0	3-4	5-541	0	53	30	0	0	0	0	0	0	0	0,4	0,1	200	500	0	99	38,4849870446578
1	0	male	58	0	0	2	5-603	1	138	0	10	0	0	0	0	605	0	0	0	0	0	1200	148	30,0232438016529
0	0	male	50	0	0	3-4	5-541	0	111	60	0	0	0	0	0	0	0	0	0,02	260	500	0	62	20,6716958844533
1	0	male	52	0	0	2	5-55	0	160	0	0	0	51	0	0	0	15	0	0	0	0	0	140	29,0367377856331
1	0	female	54	0	0	2	5-870	0	93	40	0	0	0	0	0	0	7,5	0	0	200	400	0	112	23,3354661447552
1	0	female	33	1	0	1	5-870	0	73	40	0	0	0	0	0	0	5	0	0	150	400	0	93	31,1418685121107
0	0	male	77	0	0	2	5-603	1	126	0	10	0	0	0	0	1000	0	0	0	0	0	1200	71	25,2493372048984
0	0	male	77	0	0	2	5-603	0	128	0	0	0	0	0	0	1500	0	0	0	0	0	1000	194	25,2493372048984
0	0	male	54	0	0	2	5-541	0	107	70	0	0	0	0	0	0	0	0,5	0,35	300	500	0	40	24,8579545454545
1	0	female	65	0	0	1	5-870	0	100	40	0	0	0	0	0	0	0	0	0	150	400	0	155	24,4472789115646
1	0	female	56	0	0	3-4	5-651	0	129	50	0	0	0	0	800	0	0	0	0	120	400	0	114	21,2278876170656
0	0	female	39	1	0	3-4	5-541	1	162	20	10	0	0	0	0	0	3,75	0	0,03	110	360	0	161	16,2249864791779
0	0	female	59	1	0	2	5-683	1	294	50	10	0	0	0	1000	0	5	0	0	300	500	0	175	30,4878048780488
0	0	male	55	0	0	3-4	5-541	1	330	30	10	0	0	0	500	0	7,5	0	0	200	500	0	156	31,6990701606086
1	0	male	65	0	0	2	5-604	1	144	0	10	0	0	0	0	871	0	0	0	0	0	920	265	25,6895619253651
1	0	female	75	0	0	2	5-870	0	120	50	0	0	0	0	0	0	5	0	0	200	400	0	134	21,9713358572201
1	0	female	45	0	0	1	5-683	0	84	40	0	0	0	0	800	0	5	0	0	200	400	0	71	26,9896193771626
0	0	male	71	0	0	3-4	5-541	1	199	40	10	0	0	0	0	0	3,75	0	0	130	400	0	187	24,1588179685585
0	0	male	74	0	0	3-4	5-604	0	132	50	0	0	0	0	0	0	0	0	0	0	0	625	240	28,3937263385614
1	0	male	64	0	0	2	5-604	0	194	0	10	0	0	0	0	1362	0	0	0	0	0	1636	231	34,0203461487647
1	1	female	51	0	0	3-4	5-683	1	295	40	10	0	0	0	1000	0	0	1,5	0,13	200	400	0	202	46,2809917355372
1	0	male	59	0	0	1	5-604	1	142	0	10	0	0	0	0	1297	15	0	0	0	0	1009	178	32,2830578512397
0	0	male	65	0	0	2	5-604	1	181	0	10	0	0	0	0	600	0	0	0	0	0	700	233	23,9994591671174
1	0	male	52	0	0	1	5-603	1	179	0	10	0	0	0	0	1200	0	0	0	0	0	753	221	26,346494034401
0	1	female	45	0	0	2	5-683	0	158	100	0	0	0	0	0	0	10	0	0	200	600	0	154	31,6032123735872
1	0	male	68	0	0	2	5-59	0	115	0	0	0	0	0	0	1160	10	0	0	0	0	1024	83	24,4192790207869
1	0	female	65	0	0	2	5-871	0	233	60	0	0	0	0	0	0	5	0	0	280	560	0	116	28,3446712018141
1	0	female	43	0	0	2	5-870	0	159	50	0	0	0	0	0	0	0	0	0	0	0	973	71	20,338326446281
0	0	male	68	0	0	3-4	5-604	0	325	0	10	0	0	0	0	3720	0	0	0	0	0	2884	207	32,2830578512397
1	0	female	59	0	0	2	5-870	0	131	45	0	0	0	0	0	0	0	0	0	120	500	0	66	23,422090729783
0	0	female	30	1	0	2	5-55	1	284	0	10	0	0	0	0	2200	0	0	0	0	0	1600	118	20,1955782312925
1	1	female	47	1	0	1	5-683	0	164	130	0	0	0	0	800	0	5	0	0	380	500	0	163	26,8544055741036
0	1	female	64	0	0	2	5-541	1	369	60	10	0	0	0	0	0	0	0	0	200	400	0	137	32,3883554336229
1	0	male	71	0	0	3-4	5-604	1	325	0	10	0	0	0	0	3760	0	0	0	0	0	2345	146	24,0754738109235
1	0	female	59	0	0	1	5-870	0	137	50	0	0	0	0	0	0	0	0	0	190	400	0	65	29,3847566574839
0	0	female	65	0	0	3-4	5-541	1	86	0	0	0	0	0	0	0	0	0	0	200	400	0	125	26,1286108288576
1	0	male	48	1	0	2	5-55	1	202	0	10	0	0	0	0	1680	0	0	0	0	0	1220	74	26,3656030286641
0	0	male	69	0	0	2	5-603	1	176	0	0	0	0	0	0	0	0	0	0	0	0	0	92	23,9248582230624
1	0	female	84	0	0	3-4	5-651	0	176	40	0	0	0	0	1200	0	0	2	1,1	0	0	0	109	24,5089457652043
0	0	male	40	0	0	1	5-870	0	103	40	0	0	0	0	0	0	0	0	0	200	500	0	48	21,7365052529888
1	0	female	75	0	0	2	5-870	0	64	20	0	0	0	0	720	0	5	0	0	150	400	0	74	21,9713358572201
0	0	male	68	0	0	2	5-55	1	248	0	10	0	0	0	0	1717	0	0	0	0	0	2917	92	38,6587559397568
0	0	female	39	0	0	1	5-870	0	94	60	0	0	0	0	0	0	0	0	0	0	0	527	76	20,7612456747405
0	0	male	71	0	0	3-4	5-577	1	160	0	10	0	0	0	0	800	0	0	0	0	0	1200	253	21,9363474122546
1	1	male	72	0	0	1	5-603	1	180	0	20	0	0	0	0	1190	0	0	0	0	0	1344	146	24,6913580246914
1	0	female	70	0	0	3-4	5-652	0	122	0	0	0	70	0	0	0	0	0	0	0	0	943	67	28,0102237316621
0	0	male	51	1	0	3-4	5-541	1	156	0	0	0	0	0	0	0	0	2,3	1,77	0	0	0	143	27,3588454567217
1	0	female	47	0	0	1	5-683	1	226	0	10	0	0	0	0	1460	0	0	0	0	0	1140	177	18,3654729109275
1	0	female	42	1	0	2	5-683	0	169	0	0	0	80	0	0	0	0	0	0	0	0	1067	93	24,5389649018441
1	0	male	65	0	1	2	5-603	1	300	0	10	0	0	0	1600	0	0	0	0	200	500	0	156	28,3737024221453
0	1	male	77	0	0	3-4	5-541	0	186	40	10	0	0	0	0	0	0	2,7	1,39	0	0	0	211	26,2965668371074
0	0	male	71	0	0	2	5-603	1	151	0	0	0	0	0	320	0	0	0	0	190	300	0	117	25,9515570934256
1	0	male	65	0	0	2	5-59	0	110	0	0	0	0	0	0	900	0	0	0	0	0	1400	54	21,9713358572201
1	0	female	59	0	0	2	5-871	0	198	30	0	0	0	0	1512	0	10	0,5	0,08	200	400	0	110	27,1177685950413
0	0	male	63	0	0	2	5-55	1	243	0	10	0	0	0	0	1500	15	0	0	0	0	2400	66	27,7551020408163
1	0	female	38	0	0	1	5-870	0	154	50	0	0	0	0	800	0	5	0	0	0	0	870	111	24,21875
0	0	male	52	0	0	1	5-604	1	154	0	10	0	0	0	0	800	25	0	0	0	0	850	278	27,7176852352623
0	0	male	61	1	0	3-4	5-541	1	225	0	0	0	0	0	0	0	0	1,4	0,83	400	700	0	161	33,3597569031576
1	0	male	76	1	0	2	5-576	1	309	0	10	0	0	0	0	1975	0	0	0	0	0	2177	70	24,9337204898371
1	1	female	43	0	0	1	5-683	0	107	0	0	0	70	0	0	0	0	0	0	0	0	880	115	22,6473769605192
0	0	female	60	0	0	2	5-541	1	300	0	0	0	0	0	0	0	0	0	0	200	400	0	154	25,9515570934256
1	0	female	49	0	0	1	5-651	0	134	60	0	0	0	0	0	0	5	0	0	150	200	0	124	25,6055363321799
1	0	female	27	1	0	1	5-651	0	117	20	0	0	0	0	1400	0	0	0	0	0	0	740	81	21,1072664359862
1	0	female	51	0	0	3-4	5-871	0	138	80	0	0	0	0	0	0	0	0	0	150	350	0	99	31,2213039485767
1	0	male	75	0	0	2	5-604	1	117	0	0	0	0	0	0	796	5	0	0	0	0	862	177	23,9868703446535
0	0	male	69	0	0	2	5-604	1	146	0	0	0	0	0	0	1000	0	0	0	0	0	1200	307	26,1961873500821
0	1	female	78	0	0	2	5-870	0	107	30	0	0	0	0	1200	0	5	0	0	180	300	0	144	27,34375
0	0	male	55	1	0	2	5-55	1	150	0	10	0	0	0	0	1007	0	0	0	0	0	1285	98	30,0408163265306
1	0	female	60	0	1	3-4	5-55	1	186	0	10	0	0	0	0	1200	0	0	0	0	0	1400	46	28,2283864654296
1	0	female	38	0	0	2	5-683	0	233	0	0	0	100	0	1004	0	10	1	0,19	0	0	1560	138	22,9853975121687
0	0	male	61	0	0	2	5-541	1	208	40	0	0	0	0	0	0	0	0	0	200	500	0	134	23,7021620996647
0	0	male	66	0	0	3-4	5-577	1	268	0	10	0	0	0	0	2400	0	0	0	0	0	2400	62	28,0862603305785
0	1	female	48	1	0	2	5-683	1	303	0	10	0	0	0	0	2300	0	0	0	200	0	2100	149	21,7775533392248
0	0	male	70	0	0	2	5-604	1	372	0	10	0	0	0	0	4200	0	0	0	0	100	2800	29	32,0385784119435
1	1	female	30	0	0	3-4	5-541	1	450	0	10	0	0	0	0	3340	10	0	0	0	0	2270	113	19,4869614512472
0	0	male	53	0	0	2	5-55	1	220	50	10	0	0	0	0	2500	15	0	0	0	0	2500	141	24,6152105024898
1	0	male	71	0	0	2	5-59	0	121	40	0	0	0	0	0	0	0	0	0	0	0	725	124	21,9671201814059
1	0	male	70	0	0	3-4	5-603	0	115	50	0	0	0	0	0	0	0	0	0	0	0	950	158	26,2345679012346
0	0	male	58	0	0	2	5-604	1	211	0	10	0	0	0	0	1800	0	0	0	0	0	2680	231	35,3218210361067
1	0	female	68	0	0	2	5-541	1	149	0	10	0	0	0	0	1000	0	0	0	0	0	400	326	23,7332384003797
0	0	female	46	0	0	1	5-683	1	100	30	10	0	0	0	600	0	0	0	0	170	400	0	91	20,5498866213152
1	0	male	68	1	0	2	5-604	1	301	0	10	0	0	0	0	1410	0	0,6	0,09	0	0	1439	137	31,0476945435328
1	0	female	54	1	0	2	5-59	0	156	0	0	0	0	0	0	1299	0	0	0	0	0	1399	78	34,765625
0	1	male	71	0	0	3-4	5-541	1	258	40	10	0	0	0	0	0	7,5	0	0	210	400	0	267	19,1989603024575
1	1	male	64	0	0	2	5-541	1	170	0	10	0	0	0	0	1300	0	0	0	0	0	980	325	25,9515570934256
1	1	male	71	0	0	2	5-541	1	207	0	10	0	0	0	0	1300	0	0	0	0	0	1600	116	24,5351239669421
1	0	female	57	0	0	1	5-683	0	149	70	0	0	0	0	0	0	0	0	0	150	500	0	46	27,7447483154974
0	0	male	76	0	0	3-4	5-541	0	409	135	0	0	0	0	0	0	7,5	2,1	1,35	150	0	0	25	27,681660899654
0	1	female	31	0	0	3-4	5-541	1	226	30	10	0	0	0	0	0	0	0	0	150	400	0	96	22,038567493113
0	1	male	58	0	0	3-4	5-55	1	215	0	10	0	0	0	800	0	0	1,6	1,42	0	0	0	345	25,1063327032136
1	0	male	57	0	0	2	5-55	1	196	0	10	0	0	0	0	1500	0	0	0	0	0	1300	200	23,2005432322318
0	0	male	53	0	0	2	5-55	0	79	0	0	0	0	0	1200	0	11,25	0	0	130	400	0	133	27,7742709253882
1	1	female	54	0	0	2	5-683	1	228	0	10	0	0	0	1980	0	0	0	0	300	400	0	218	23,458562375267
0	0	male	70	1	0	2	5-577	1	351	30	10	0	0	0	0	2000	0	0	0	0	0	2200	85	24,1516725033209
1	1	female	38	0	0	1	5-541	1	295	30	10	0	0	0	600	0	0	0	0	150	400	0	248	18,5185185185185
1	0	female	35	0	0	2	5-651	0	89	50	0	0	0	0	1574	0	0	0	0	200	300	0	28	29,296875
0	0	male	54	0	0	2	5-541	1	164	0	0	0	0	0	0	0	0	0	0,05	300	600	0	98	26,8817204301075
1	1	female	38	0	0	3-4	5-541	1	224	0	10	0	0	0	0	2015	0	0,4	0,1	0	0	1306	108	20,0617283950617
0	1	female	61	0	0	2	5-683	1	271	0	10	0	0	0	0	2000	0	0	0	0	0	1700	78	35,15625
0	1	female	67	0	0	3-4	5-541	1	243	30	10	0	0	0	0	0	0	0	0	200	300	0	119	26,3146353230121
1	0	male	66	0	0	1	5-604	1	402	0	10	0	0	0	0	2800	0	0	0	0	0	2700	173	24,441802087462
1	0	male	67	0	0	3-4	5-604	1	175	0	10	0	0	0	0	300	0	0	0	0	0	0	120	25,9454839595861
0	0	female	69	0	0	3-4	5-55	1	122	0	10	0	0	0	0	900	0	0	0	0	0	750	133	21,0076677987465
0	0	male	61	1	0	3-4	5-604	1	188	0	10	0	0	0	0	300	0	0	0	0	0	0	189	23,6614386154678
1	0	male	69	0	0	2	5-541	1	370	30	10	0	0	0	0	0	0	0	0	200	400	0	41	27,9903628117914
1	0	female	84	0	0	2	5-683	1	273	0	10	0	0	0	0	1200	0	0	0,02	0	0	1100	212	19,6282647011697
1	0	female	61	0	0	2	5-55	1	126	0	10	0	0	0	0	1000	0	0	0	0	0	1000	96	23,4567901234568
0	0	male	63	0	0	2	5-603	1	319	0	10	0	0	0	0	2500	0	0	0	0	0	2100	129	29,7370443382672
0	0	male	61	0	0	2	5-541	1	144	30	10	0	0	0	0	0	0	0	0	200	400	0	148	21,0387902695595
0	1	male	72	0	0	2	5-55	1	176	0	10	0	0	0	0	1200	0	0	0	0	0	1200	339	21,6296487603306
0	0	male	62	0	0	3-4	5-55	1	195	0	10	0	0	0	0	1900	0	0	0	0	0	1700	174	38,1025519848771
0	0	female	63	0	0	2	5-652	0	113	0	0	0	42	0	0	0	0	0	0	0	0	1090	89	24,5674740484429
1	0	male	71	0	0	2	5-604	1	159	50	10	0	0	0	0	0	0	0	0	0	0	1100	140	27,7777777777778
1	0	female	42	0	0	1	5-683	0	136	0	0	0	66	0	0	0	0	0	0	0	0	1100	83	27,7767061455962
0	0	female	45	0	0	2	5-541	0	100	30	0	0	0	0	0	0	11,25	0	0	150	300	0	149	19,53125
1	0	male	60	0	0	2	5-59	0	163	0	0	0	0	0	0	1600	10	0	0	0	0	1500	70	25,9630479410699
0	0	male	71	0	0	2	5-59	0	171	50	0	0	0	0	800	0	0	0	0	0	0	1500	82	28,0890109547143
1	0	female	33	1	0	3-4	5-541	1	254	40	10	0	0	0	900	0	15	1,4	0,91	200	500	0	248	40,0367309458219
0	0	female	64	0	0	2	5-59	0	54	0	0	0	0	0	0	18	0	0	0	0	0	48	45	21,6049382716049
1	0	male	72	0	0	2	5-604	1	221	0	10	0	0	0	0	1300	0	0	0	0	0	1520	199	26,4721074380165
1	0	male	68	0	0	2	5-604	1	168	0	0	0	0	0	1200	0	0	0	0	200	400	0	250	26,5731292517007
0	1	female	77	0	0	3-4	5-541	1	107	35	10	0	0	0	0	0	0	1,5	0,66	0	0	0	278	25,3902185223725
1	0	female	67	0	0	2	5-59	0	81	0	0	0	0	0	0	21	0	0	0	0	0	49	48	22,8928199791883
1	0	female	58	0	0	2	5-651	0	96	50	0	0	0	0	0	0	0	0	0	200	400	0	73	20,7008167413151
1	0	male	75	0	0	1	5-603	1	185	0	10	0	0	0	0	51	0	0	0	0	0	75	60	23,0954090072095
1	0	female	68	0	0	3-4	5-870	0	80	20	0	0	0	0	800	0	5	0	0	150	300	0	113	25,6543723973825
1	0	female	52	0	0	1	5-871	0	191	0	0	0	70	0	0	0	5	0	0	0	0	0	121	29,7441998810232
1	0	female	53	0	0	3-4	5-55	1	151	0	10	0	0	0	0	1400	0	0	0	0	0	1390	139	28,7104793249536
0	0	male	46	0	0	1	5-55	1	182	0	10	0	0	0	0	64	0	0	0	0	0	81	115	22,3954134193317
1	0	female	72	0	0	3-4	5-541	1	388	0	10	0	0	0	0	2200	0	0	0	0	0	2400	223	22,8625344752504
0	0	male	63	0	0	2	5-604	1	427	0	10	0	0	0	0	2600	0	0	0	0	0	2600	123	23,6294896030246
0	0	male	62	0	0	2	5-604	1	202	0	0	0	0	0	0	0	0	0	0	0	0	0	83	26,1751945211374
1	0	female	49	0	0	3-4	5-541	1	373	0	10	0	0	0	0	300	5	0	0	0	0	2690	219	28,256989886972
0	1	female	77	0	0	3-4	5-55	1	301	0	10	0	0	0	0	1500	0	0	0	0	0	1900	190	31,244992789617
1	0	male	60	0	0	2	5-604	1	204	0	10	0	0	0	0	1200	0	0	0	0	0	1400	80	28,735632183908
1	0	female	39	1	0	2	5-651	0	190	50	0	0	0	0	0	0	5	0	0	0	0	2200	136	30,3673469387755
1	0	female	71	0	0	2	5-870	0	134	50	0	0	0	0	0	0	5	0	0	0	0	0	106	24,6755002704164
1	1	male	70	0	0	3-4	5-55	1	263	0	10	0	0	0	0	1620	0	1,3	1,12	0	0	0	347	29,0657439446367
0	0	male	63	0	0	2	5-604	1	174	0	10	0	0	0	0	1000	0	0	0	0	0	1000	170	28,125
1	0	female	63	0	0	2	5-871	0	139	30	0	0	0	0	800	0	0	0	0	170	300	0	81	22,4609375
0	1	female	50	0	0	3-4	5-55	0	290	120	0	0	0	0	0	0	11,25	0	0	200	400	0	128	26,5625
1	0	female	58	0	0	2	5-541	0	366	0	0	0	185	0	0	0	5	0	0	0	0	0	146	34,7807379253469
1	0	female	57	1	0	2	5-683	0	155	70	0	0	0	0	0	0	5	0	0	320	600	0	125	31,2314098750744
1	0	male	70	0	0	3-4	5-55	1	212	0	10	0	0	0	0	1707	0	0	0	0	0	1478	166	29,7608627148909
1	0	female	49	0	0	2	5-683	0	156	60	0	0	0	0	0	0	15	0	0	200	400	0	225	22,7244034844085
1	0	female	70	0	0	2	5-683	1	153	40	10	0	0	0	0	0	0	0	0	150	500	0	410	24,8015873015873
1	0	male	71	0	0	2	5-59	0	167	0	0	0	0	0	0	1200	10	0	0	0	0	1800	161	30,4611183081825
1	1	female	58	0	0	2	5-652	1	562	0	20	0	0	0	0	3800	5	0,8	0,17	0	0	4600	41	27,2173029467267
1	1	female	65	0	0	3-4	5-871	0	79	30	0	0	0	0	0	0	10	0	0	150	350	0	143	33,203125
1	0	male	66	0	0	2	5-604	1	187	0	10	0	0	0	0	1100	0	0	0	0	0	1300	112	28,4023668639053
1	1	female	76	0	0	3-4	5-577	1	410	0	10	0	0	0	0	2200	5	3,6	1,04	0	0	0	88	31,25
0	0	male	42	0	0	2	5-541	0	47	30	0	0	0	0	0	0	7,5	0	0	380	800	0	93	27,7777777777778
1	0	male	69	0	0	2	5-604	1	114	0	10	0	0	0	0	700	0	0	0	0	0	800	234	20,0177299894192
0	0	female	65	0	1	2	5-55	1	183	0	10	0	0	0	0	1000	0	0	0	0	0	1500	268	24,2214532871972
0	0	female	75	0	0	3-4	5-541	1	212	0	0	0	0	0	0	0	0	1,1	0,23	150	300	0	224	23,4375
1	0	male	69	0	0	2	5-604	1	171	0	10	0	0	0	0	1100	0	0	0	0	0	1200	129	26,9896193771626
0	0	male	68	0	0	1	5-59	0	36	20	0	0	0	0	0	300	0	0	0	0	0	200	86	24,7720967102656
1	0	male	73	0	0	2	5-59	0	118	0	0	0	0	0	0	870	0	0	0	0	0	1200	148	27,7551020408163
1	0	female	66	0	0	2	5-870	0	129	50	0	0	0	0	0	0	5	0	0	0	0	1200	84	23,8894628099174
1	0	female	49	0	0	3-4	5-683	0	209	0	0	0	88	0	0	0	0	0	0	0	0	3400	217	30,116002379536
0	0	male	68	0	0	3-4	5-541	0	219	70	0	0	0	0	0	0	15	0	0,01	150	400	0	119	21,0076677987465
1	0	female	58	0	1	2	5-541	1	288	0	10	0	0	0	0	1875	15	0	0	0	0	1631	320	27,7008310249307
1	0	male	72	0	0	2	5-59	0	169	0	0	0	0	0	0	1000	10	0	0	0	0	1000	71	28,4055043555107
0	0	female	43	0	0	2	5-683	1	150	40	0	0	0	0	0	0	3,75	0	0	0	0	1500	157	25,2595155709343
0	0	male	58	1	0	2	5-59	0	144	0	0	0	0	0	0	1100	0	0	0	0	0	1610	94	29,7004132231405
1	0	male	61	1	0	3-4	5-55	1	236	0	10	0	0	0	0	1700	0	0,5	0,3	0	0	2200	304	30,4218496484586
1	0	female	59	0	0	2	5-870	0	216	70	0	0	0	0	0	0	3,75	0	0	0	0	1317	170	23,422090729783
1	1	male	46	0	0	2	5-55	1	254	0	10	0	0	0	0	2100	0	0	0	0	0	23	151	26,5432098765432
0	0	female	52	1	0	2	5-576	0	159	50	0	0	0	0	160	0	0	0	0	100	80	0	40	28,90625
0	0	male	60	0	0	2	5-604	1	126	0	10	0	0	0	0	620	0	0	0	0	0	980	80	26,2164102244
1	0	male	72	0	0	2	5-59	0	158	0	0	0	0	0	0	1200	0	0	0	0	0	1200	81	28,9590001524158
0	0	female	80	0	0	2	5-870	0	96	0	0	0	50	0	0	0	0	0	0	0	0	518	125	22,038567493113
1	0	female	53	1	0	2	5-683	0	132	50	0	0	0	0	0	0	3,75	0	0	160	400	0	94	25,3902185223725
1	0	female	53	0	0	2	5-870	0	176	0	0	0	100	0	0	0	0	0	0	0	0	1616	63	25,2595155709343
0	0	female	71	0	0	3-4	5-59	0	63	0	0	0	0	0	2000	0	0	0	0	0	0	600	87	32,7449282998984
1	0	male	69	0	0	3-4	5-59	0	161	50	0	0	0	0	0	550	0	0	0	0	0	1360	131	27,4405991735537
0	0	female	78	0	0	2	5-541	1	194	0	0	0	0	0	0	0	7,5	0	0	280	400	0	187	23,1206235962479
1	0	male	22	1	1	1	5-55	1	285	0	10	0	0	0	0	2400	0	0	0	0	0	1840	177	24,8015873015873
1	0	female	69	0	0	2	5-870	0	371	90	0	0	0	0	0	0	5	0	0	0	0	0	134	23,8751147842057
1	0	male	60	0	0	2	5-604	0	123	75	0	0	0	0	0	0	0	0	0	0	0	0	106	31,3469387755102
1	0	female	46	1	0	2	5-59	0	58	30	0	0	0	0	0	0	0	0	0	230	500	0	64	23,4375
1	0	female	67	0	0	2	5-59	0	122	0	0	0	0	0	0	800	3	0	0	0	0	800	81	24,5089457652043
0	0	male	52	0	0	2	5-541	0	250	150	0	0	0	0	0	0	0	0	0	200	600	0	87	21,3068181818182
1	0	male	69	1	0	3-4	5-576	1	347	0	10	0	0	0	0	2000	0	0	0	0	0	2100	310	26,8406104678381
0	0	female	48	0	0	3-4	5-541	1	154	35	10	0	0	0	0	0	0	0	0	200	400	0	217	21,192742415229
0	0	male	72	0	0	2	5-59	0	46	0	0	0	0	0	0	300	0	0	0	0	0	300	43	21,8775510204082
1	1	female	44	1	0	2	5-683	0	131	0	0	0	55	0	0	0	10	0	0	0	0	1309	169	29,7608376062247
0	0	male	70	0	0	2	5-604	1	208	0	10	0	0	0	0	1500	0	0	0	0	0	1500	169	25,013520822066
1	0	female	56	0	0	2	5-683	1	150	0	10	0	0	0	0	1080	0	0	0	0	0	1350	126	29,7619047619048
1	0	female	56	0	0	2	5-870	0	119	0	0	0	0	0	0	700	5	0	0	0	0	815	76	26,1286108288576
0	0	male	52	0	0	2	5-577	1	369	0	10	0	0	0	0	2600	0	0	0	0	0	2800	237	26,5831758034026
1	0	female	63	0	0	2	5-55	1	202	0	10	0	0	0	0	1450	0	0	0	0	0	1500	213	25,6543723973825
0	0	male	28	0	0	2	5-541	0	113	30	0	0	0	0	0	0	7,5	1,6	0,98	0	0	0	90	28,0600189035917
0	0	male	70	0	0	2	5-59	0	168	0	0	0	0	0	0	1100	10	0	0	0	0	1100	87	27,0168598885127
0	1	female	39	0	0	3-4	5-541	1	248	0	0	0	0	0	0	0	0	0	0	150	400	0	158	24,3823729785937
0	1	female	59	0	0	2	5-55	1	217	0	10	0	0	0	0	1000	0	0	0	0	0	1150	410	22,4765868886576
1	1	female	61	0	0	2	5-541	1	543	0	20	0	0	0	0	4181	0	0	0	0	0	3500	140	24,7409372871024
0	1	female	79	0	0	1	5-541	0	135	50	0	0	0	0	0	0	15	1,9	1,52	0	0	0	139	20,7612456747405
1	0	male	73	0	0	3-4	5-59	0	149	50	0	0	0	0	0	1000	0	0	0	0	0	1500	156	29,757785467128
0	0	male	37	0	0	2	5-541	1	144	30	10	0	0	0	0	0	0	0	0	200	400	0	125	19,0311418685121
0	0	female	51	0	0	3-4	5-541	1	278	0	20	0	0	0	1980	0	0	0	0	200	600	0	196	30,8630358688697
1	0	female	36	0	0	2	5-541	1	264	50	0	0	0	0	1600	0	0	4	0,1	200	500	0	170	30,4218496484586
0	0	male	60	0	0	2	5-577	1	381	0	10	0	0	0	0	2800	0	0	0	0	0	3200	45	34,3970401202451
1	1	female	83	1	0	3-4	5-683	0	219	85	0	0	0	0	0	0	0	1,9	1,16	130	0	0	256	35,0556317634507
0	1	female	73	0	0	2	5-683	1	386	30	10	0	0	0	600	0	0	0	0	0	0	2000	234	24,3374797187669
0	0	male	73	1	0	3-4	5-541	0	107	20	0	0	0	0	0	0	0	0,5	0,23	150	0	0	72	28,3737024221453
0	0	male	57	0	0	2	5-55	0	87	0	0	0	0	60	500	0	0	0	0	180	400	0	70	31,561671506123
0	0	male	58	0	0	2	5-541	0	89	50	0	0	0	0	0	0	7,5	0	0	200	500	0	207	31,561671506123
0	0	male	67	0	0	2	5-55	1	201	0	10	0	0	0	0	1600	0	0	0	0	0	1600	216	30,0838290968091
1	0	male	67	1	0	3-4	5-604	1	186	0	10	0	0	0	0	1200	0	0,9	0,58	0	0	1300	189	24,023808670085
0	0	male	76	0	0	3-4	5-541	0	87	35	0	0	0	0	0	0	0	2,9	1,34	0	0	0	77	24,8015873015873
1	0	male	62	0	0	2	5-604	1	196	0	10	0	0	0	0	1150	0	0	0	0	0	1540	70	29,0612244897959
0	0	female	69	0	1	3-4	5-541	0	57	30	0	0	0	0	0	0	0	1,3	0,71	0	0	0	57	30,859375
1	0	female	80	0	0	2	5-55	1	199	0	10	0	0	0	0	835	0	0,6	0,55	0	0	0	242	18,2183224271267
1	1	female	75	0	0	3-4	5-871	0	145	45	0	0	0	0	0	0	5	2,1	1,75	150	0	0	247	19,379197433927
1	0	male	70	0	0	1	5-604	1	269	0	10	0	0	0	0	1600	0	0	0,01	0	0	1900	178	24,9680097375238
0	0	male	48	1	0	2	5-577	1	292	50	10	0	0	0	600	0	0	0	0	200	700	0	159	29,7172912557528
1	1	female	74	0	0	2	5-871	0	143	50	0	0	0	0	0	0	5	2,1	1,79	200	0	0	203	25,2173585757838
1	0	female	69	0	0	2	5-577	1	324	0	10	0	0	0	0	1800	0	0	0	0	0	2000	64	32,0461464508893
1	1	female	38	0	0	2	5-541	1	413	40	10	0	0	0	1000	0	0	1	0,3	350	600	0	137	34,0636093083294
1	0	female	75	1	0	3-4	5-651	0	115	50	0	0	0	0	0	0	5	0	0	150	400	0	98	27,0551508844953
1	0	female	46	0	0	2	5-683	0	160	0	0	0	105	0	0	0	15	0	0	0	0	997	234	21,295294753921
0	1	male	66	0	0	3-4	5-55	1	251	0	10	0	0	0	0	200	0	2,9	1,53	0	0	0	183	23,1206235962479
0	0	female	77	0	0	3-4	5-541	0	57	25	0	0	0	0	0	0	0	0	0	200	700	0	74	33,802055164954
1	0	male	65	1	0	2	5-577	1	212	0	10	0	0	0	0	2000	0	0	0	0	0	1700	256	30,0408163265306
1	0	female	74	0	0	2	5-683	1	383	0	10	0	0	0	0	2100	0	0	0	0	0	2085	222	22,3081499107674
0	0	male	65	0	0	3-4	5-55	1	241	50	10	0	0	0	1000	0	0	0	0	300	400	0	230	25,0297609963066
1	0	male	72	1	0	3-4	5-604	1	207	0	10	0	0	0	0	400	0	0	0	0	0	1	136	25,1474158862296
0	0	female	33	0	0	3-4	5-541	0	81	50	0	0	0	0	0	0	5	0	0	200	400	0	202	35,15625
1	0	female	63	0	0	2	5-871	0	124	40	0	0	0	0	0	0	0	0	0	200	400	0	75	31,25
0	1	female	59	0	0	3-4	5-55	1	156	60	10	0	0	0	0	0	11	1,7	0,35	260	600	0	210	33,3108449991567
1	1	female	61	1	0	2	5-683	1	254	0	10	0	0	0	0	2239	0	0	0	0	0	1645	190	22,8625344752504
0	0	male	55	0	0	2	5-541	1	308	40	10	0	0	0	0	0	0	0	0	260	600	0	72	30,1038062283737
1	0	male	79	0	0	2	5-55	1	192	0	10	0	0	0	0	1180	0	0	0	0	0	1520	175	28,9050757312984
1	0	male	64	0	0	2	5-59	0	113	0	0	0	0	0	0	800	5	0	0	40	0	1000	116	24,1516725033209
0	1	female	44	0	0	2	5-55	1	195	0	10	0	0	0	0	1200	15	0	0	0	0	1300	295	24,7474542577792
1	1	female	55	0	0	2	5-541	1	166	0	10	0	0	0	0	1099	0	0	0	0	0	500	328	24,6904054627522
0	0	female	71	0	0	2	5-541	0	306	120	0	0	0	0	0	0	11,25	0	0	320	600	0	297	22,6473769605192
1	0	female	33	0	0	1	5-59	0	63	40	0	0	0	0	0	0	10	0	0	0	0	610	108	24,4897959183673
1	0	male	68	0	0	1	5-59	0	100	40	0	0	0	0	0	0	0	0	0	0	0	1000	77	27,7777777777778
1	0	female	21	0	0	1	5-870	0	86	40	0	0	0	0	400	0	5	0	0	200	400	0	38	19,5918367346939
1	0	female	72	0	0	2	5-59	0	60	30	0	0	0	0	0	0	0	0	0	0	0	480	92	23,8751147842057
1	0	male	60	1	0	2	5-604	1	311	0	10	0	0	0	0	2200	10	0	0	0	0	2200	115	25,2493372048984
1	0	male	70	0	0	2	5-59	0	120	50	0	0	0	0	600	0	10	0	0	0	0	910	61	25,8166302126286
0	0	male	89	0	0	2	5-603	1	116	0	10	0	0	0	0	0	0	0	0	0	100	0	240	21,7993079584775
0	0	female	56	0	0	2	5-541	0	105	0	0	0	0	0	0	0	15	0	0	200	400	0	236	29,7056440723737
0	0	male	71	0	0	3-4	5-604	1	162	0	10	0	0	0	0	820	0	0	0,19	0	0	1260	334	32,4499729583559
0	0	male	31	0	0	3-4	5-541	1	220	40	10	0	0	0	0	0	0	0	0	200	500	0	111	21,6128117913832
1	1	female	64	0	0	1	5-541	1	363	5	10	0	0	0	0	2500	0	0	0	0	0	2400	145	25,8805706350208
0	0	male	70	0	0	2	5-604	1	130	0	0	0	0	0	0	0	0	0	0	0	0	0	175	29,4107588659759
0	0	male	61	0	0	3-4	5-541	0	155	0	0	0	0	0	0	0	15	0	0	280	500	0	90	20,5226037692219
1	0	female	76	0	0	2	5-55	1	271	0	10	0	0	0	0	1270	0	0	0	0	0	1270	173	24,1671624033314
1	0	male	62	0	0	2	5-604	1	302	0	10	0	0	0	0	2000	0	0	0	0	0	2600	90	32,0385784119435
0	0	male	53	0	0	3-4	5-541	0	175	50	0	0	0	0	0	0	7,5	0	0	150	400	0	75	28,90625
0	0	male	61	1	0	2	5-541	1	160	30	10	0	0	0	0	0	0	0	0	200	400	0	94	25,6895619253651
0	0	female	36	0	0	2	5-541	1	247	30	10	0	0	0	0	0	0	0	0	200	400	0	123	25,9701155481953
1	0	female	64	1	0	3-4	5-541	0	86	70	0	0	0	0	0	0	0	0	0	300	500	0	121	25,6055363321799
0	0	male	48	1	0	3-4	5-541	1	185	0	10	0	0	0	0	2285	0	1,7	0,84	0	0	2224	91	31,0322156476003
0	0	female	69	0	0	3-4	5-541	1	193	20	10	0	0	0	0	0	7,5	0	0	200	300	0	237	19,9183673469388
0	0	female	73	0	0	3-4	5-541	1	208	25	10	0	0	0	700	0	10	0	0	120	400	0	81	27,3399119996583
1	0	male	53	0	0	1	5-604	1	284	0	10	0	0	0	0	2300	0	0	0	0	0	2300	145	26,2345679012346
0	0	female	72	0	0	3-4	5-541	1	204	0	0	0	0	0	0	0	0	0	0	150	500	0	166	23,2334561768947
1	0	male	66	0	0	2	5-604	1	189	0	10	0	0	0	0	1130	0	0	0	0	0	1400	204	25,8805706350208
0	0	male	63	0	0	3-4	5-541	1	258	40	10	0	0	0	0	0	0	0	0	150	400	0	185	28,3937263385614
0	0	male	28	0	0	1	5-55	1	266	0	10	0	0	0	0	2145	0	0	0	0	0	2000	140	24,3767313019391
0	0	male	54	1	0	3-4	5-541	1	157	0	0	0	0	0	0	0	0	0	0	200	500	0	177	31,3535787870644
1	0	female	56	0	0	2	5-683	1	200	30	10	0	0	0	800	0	0	0	0	200	400	0	168	32,8473001121615
0	0	male	41	0	0	3-4	5-541	0	45	30	0	0	0	0	0	0	0	0	0,03	200	400	0	61	22,8571428571429
0	0	male	58	0	0	3-4	5-541	1	184	30	10	0	0	0	0	0	0	0	0	150	400	0	40	17,0934953145508
1	0	male	68	0	0	2	5-604	1	185	0	10	0	0	0	0	934	0	0	0	0	0	958	503	24,9770431588613
1	1	male	75	0	0	3-4	5-55	1	242	0	10	0	0	0	0	1500	5	0	0	0	0	1500	172	27,7769108329952
0	1	female	60	0	0	2	5-541	1	385	25	10	0	0	0	100	0	7,5	0	0	200	400	0	215	24,5089457652043
1	0	male	67	0	0	2	5-603	1	197	0	10	0	0	0	0	650	10	0	0	0	0	1850	160	27,4285714285714
0	0	male	59	0	0	2	5-604	1	309	0	10	0	0	0	0	1800	0	0	0	0	0	2000	218	23,8894628099174
0	0	female	58	0	0	3-4	5-541	1	182	20	10	0	0	0	0	0	0	0	0	150	400	0	190	30,0432622977087
1	0	female	55	0	0	2	5-870	0	108	30	0	0	0	0	0	0	0	0	0	0	0	800	186	24,1516725033209
0	0	male	66	0	0	3-4	5-55	0	193	80	0	0	0	0	0	0	3,75	0	0	200	400	0	192	22,5308641975309
0	0	male	61	0	0	2	5-541	1	393	0	0	0	0	0	0	0	0	0,9	0,48	260	500	0	175	27,3099681383705
0	0	male	67	1	0	3-4	5-541	0	145	50	0	0	0	0	0	0	0	2,3	1,27	0	0	0	190	21,5029425079221
1	0	female	57	0	0	2	5-683	0	155	75	0	0	0	0	0	0	10	0	0	200	600	0	59	30,8539944903581
1	0	male	48	0	0	3-4	5-541	1	164	0	10	0	0	0	0	900	0	0	0	0	0	960	72	25,8264462809917
0	0	male	57	0	0	2	5-541	1	116	40	10	0	0	0	0	0	0	0	0	200	600	0	86	31,7417889003976
0	0	male	72	0	0	2	5-55	0	240	0	0	0	77	0	0	0	0	0	0	0	0	1500	92	27,0841590698903
0	0	female	61	0	0	1	5-59	0	36	0	0	0	0	0	400	0	0	0	0,04	150	500	0	39	42,5170068027211
1	0	female	35	1	0	2	5-651	0	97	35	0	0	0	0	500	0	10	0	0	200	400	0	105	24,9770431588613
1	0	male	73	0	0	3-4	5-576	1	271	0	10	0	0	0	0	1668	0	0	0	0	0	1926	157	28,7211210705719
0	0	female	64	0	0	3-4	5-55	1	123	0	10	0	0	0	0	618	0	0	0	0	0	720	397	20,0692041522491
0	0	male	80	0	0	2	5-55	1	236	0	10	0	0	0	0	1270	0	0	0	0	0	1880	248	27,4144536926939
1	0	female	33	1	0	1	5-651	0	218	70	0	0	0	0	0	2877	15	0,7	0,07	0	0	2382	175	40,0367309458219
1	1	female	43	0	1	1	5-55	1	252	0	10	0	0	0	0	1700	0	0	0	0	0	2000	114	29,7004132231405
1	0	male	71	1	0	2	5-55	1	387	90	10	0	0	0	1400	0	0	0	0	200	600	0	192	29,9835879308168
0	0	male	51	0	0	2	5-541	1	219	30	10	0	0	0	0	0	0	0,6	0,03	320	400	0	113	20,451146179909
1	0	female	31	1	0	2	5-541	0	123	50	0	0	0	0	1000	0	0	0	0	200	400	0	77	21,1388558594266
0	0	female	70	0	0	3-4	5-541	1	128	30	0	0	0	0	0	0	0	2	1,42	0	0	0	35	25,148605395519
1	0	female	73	0	0	2	5-59	0	84	0	0	0	0	0	0	510	0	0	0	0	0	633	148	23,8330046022354
0	0	male	61	0	0	2	5-55	1	258	0	10	0	0	0	0	1300	0	0	0	0	0	1300	230	21,6712580348944
0	0	male	79	0	0	2	5-59	1	183	0	10	0	0	0	0	647	0	0	0	0	0	965	108	25,3515413737155
1	0	male	77	0	0	3-4	5-59	0	171	40	0	0	0	0	0	0	10	0	0	0	0	1449	120	26,7299274950717
0	0	male	59	0	0	2	5-577	1	438	0	10	0	0	0	0	4500	0	0	0	0	0	4300	78	25,1428571428571
1	1	female	34	0	0	2	5-541	1	223	30	10	0	0	0	600	0	0	0	0	200	400	0	191	22,6473769605192
0	0	female	80	0	0	2	5-541	1	240	40	10	0	0	0	0	0	0	3,2	1,67	0	0	0	250	29,4075963718821
0	0	male	71	0	0	3-4	5-59	1	165	0	10	0	0	0	0	460	0	0	0	0	0	1000	122	29,4117647058824
1	0	male	73	0	0	3-4	5-55	1	125	0	10	0	0	0	0	15	0	0	0	0	0	30	123	25,7629805786762
0	0	female	59	0	0	2	5-541	0	246	50	0	0	0	0	1200	0	0	0	0	250	500	0	85	28,3987180007303
1	0	female	44	0	0	2	5-683	1	192	30	10	0	0	0	0	0	0	0	0	150	400	0	94	23,3066800530675
0	0	male	47	1	0	2	5-59	0	57	0	0	0	0	0	0	400	15	0	0	0	0	561	117	27,9430976919727
0	0	male	67	0	0	2	5-603	1	220	0	10	0	0	0	0	1240	0	0	0	0	0	1342	158	21,4619366241636
0	0	male	55	0	0	2	5-604	0	177	0	0	0	95	0	0	0	0	0,4	0,06	0	0	1660	105	29,757785467128
1	0	female	47	0	0	1	5-683	1	160	0	10	0	0	0	0	1000	0	0	0	0	0	800	90	20,9366391184573
1	0	male	65	0	0	2	5-59	0	136	30	0	0	0	0	0	0	0	0	0	0	0	1228	69	26,2975778546713
0	0	male	54	1	0	3-4	5-541	1	223	40	10	0	0	0	400	0	0	0	0	200	500	0	164	33,5640138408305
0	0	female	79	0	0	3-4	5-541	0	129	50	0	0	0	0	0	0	15	0	0	180	500	0	192	26,1751945211374
1	0	male	69	0	0	3-4	5-55	1	281	0	10	0	0	0	0	1800	0	0	0	0	0	2000	60	21,5219470719524
0	1	male	60	1	0	2	5-541	1	124	0	0	0	0	0	0	0	15	2,2	0,88	250	600	0	340	33,9506172839506
0	0	male	58	0	0	1	5-604	1	120	0	10	0	0	0	0	800	0	0	0	0	0	865	137	25,013520822066
1	0	female	78	0	0	2	5-652	0	125	20	0	0	0	0	0	0	0	0	0	0	0	900	86	24,8015873015873
0	0	female	78	0	0	3-4	5-59	0	64	40	0	0	0	0	0	0	0	0	0	0	0	600	405	31,8877551020408
0	0	male	68	1	1	3-4	5-55	0	117	40	0	0	0	0	0	0	0	0	0	0	0	900	61	23,0954090072095
1	0	male	63	0	0	2	5-603	1	235	0	10	0	0	0	0	1640	0	0	0	0	0	2000	149	30,7394166193324
1	0	female	67	1	0	3-4	5-55	0	111	40	0	0	0	0	0	0	0	0	0	0	0	883	38	29,585798816568
0	0	female	63	0	0	3-4	5-541	0	95	30	0	0	0	0	0	0	3,75	2,1	0,5	0	0	0	202	27,734375
1	0	male	57	0	0	2	5-55	1	269	50	10	0	0	0	800	0	0	0	0	0	0	3300	297	46,4143990929705
0	0	female	75	0	0	2	5-541	1	168	50	0	0	0	0	0	0	15	1,6	0,94	130	0	0	43	21,484375
1	0	female	21	0	0	1	5-651	0	158	50	0	0	0	0	1000	0	5	0	0	150	400	0	55	21,2031052289593
0	0	female	69	0	0	3-4	5-541	1	237	0	0	0	0	0	0	0	0	2,2	1,46	150	0	0	121	19,9183673469388
0	0	male	68	0	0	3-4	5-604	1	299	0	10	0	0	0	0	1200	0	0	0	0	0	2700	245	24,485652005136
0	0	female	59	0	0	3-4	5-55	0	81	30	0	0	0	0	0	0	10	0	0	150	400	0	122	24,3024870597147
0	0	female	66	0	0	3-4	5-541	1	446	20	10	0	0	0	300	0	0	0	0	150	300	0	53	18,0802103879027
1	0	female	47	0	0	2	5-683	1	160	30	10	0	0	0	400	0	0	0	0	200	400	0	92	23,6244474927602
1	0	male	60	1	0	2	5-55	1	212	0	10	0	0	0	0	1400	0	0	0	0	0	1800	110	28,6661291767446
0	0	male	50	1	0	3-4	5-541	0	346	70	0	0	0	0	800	0	7,5	0	0	200	500	0	145	21,295294753921
1	1	female	40	0	0	3-4	5-683	0	122	0	0	0	39	0	0	0	0	0	0	0	0	740	168	24,1588179685585
1	1	female	62	0	0	2	5-683	1	388	40	10	0	0	0	800	0	0	0	0	200	700	0	308	36,7309458218549
1	0	female	45	0	0	1	5-651	0	217	30	0	0	0	0	1000	0	5	0	0	170	400	0	85	21,6712580348944
0	0	female	63	0	0	3-4	5-541	0	84	25	0	0	0	0	0	0	11,25	2,4	0,87	0	0	0	67	25,2363403300753
0	1	male	67	0	0	2	5-541	1	225	50	10	0	0	0	0	0	11	0,9	0,03	200	400	0	377	22,7903289734443
0	0	female	75	0	0	3-4	5-683	1	160	40	0	0	0	0	0	0	0	0	0	150	400	0	96	26,0374939913475
0	0	male	65	0	0	2	5-604	1	380	0	10	0	0	0	0	2300	0	0	0	0	0	2900	136	26,5118040651433
0	1	female	60	0	0	2	5-541	1	504	0	10	0	0	0	0	1	5	0	0	0	0	1	120	25,7116620752984
0	0	male	72	0	0	3-4	5-59	0	145	25	0	0	0	0	1000	0	5	0	0	0	400	0	84	31,4878892733564
1	1	female	57	1	0	2	5-541	1	359	40	10	0	0	0	0	0	5	0	0	150	400	0	173	18,732782369146
1	0	female	67	0	0	2	5-55	1	205	0	10	0	0	0	0	900	0	0	0	0	0	0	64	22,3132784291452
1	0	male	72	0	0	2	5-59	1	201	0	0	0	58	0	0	0	0	0	0	0	0	1600	92	38,2040816326531
0	0	male	51	0	0	2	5-55	0	114	0	0	0	0	0	300	0	0	0	0	150	350	0	57	30,8641975308642
1	0	female	75	0	0	2	5-59	0	128	0	0	0	45	0	0	0	0	0	0	0	0	700	73	24,2214532871972
1	0	female	77	0	0	2	5-59	0	125	0	0	0	54	0	0	0	0	0	0	0	0	780	86	26,291723822588
0	0	male	68	0	0	3-4	5-59	0	75	0	0	0	0	0	600	0	0	0	0	150	300	0	51	24,7720967102656
1	0	female	39	0	0	2	5-683	0	165	40	0	0	0	0	1000	0	0	0	0	200	400	0	56	24,0569347455645
1	0	female	80	0	0	3-4	5-683	1	283	0	10	0	0	0	1980	0	0	0	0	110	300	0	134	22,4600343506408
1	0	female	48	0	0	2	5-870	0	83	40	0	0	0	0	0	0	0	0	0	0	0	610	74	25,9515570934256
1	0	female	44	1	0	1	5-683	0	160	0	0	0	50	0	600	0	0	0	0	0	0	1400	58	25,5922099809619
0	0	male	65	0	0	3-4	5-604	1	191	0	10	0	0	0	0	1700	0	0	0	0	0	1800	93	25,469387755102
0	0	male	73	0	0	2	5-55	1	160	0	10	0	0	0	0	300	5	0	0	0	0	600	153	25,9515570934256
0	0	male	56	0	0	1	5-55	1	258	30	10	0	0	0	0	0	0	0	0	200	500	0	274	29,3775826446281
0	0	male	40	0	0	3-4	5-541	0	96	40	0	0	0	0	0	0	0	0	0	200	400	0	72	21,6216216216216
0	0	female	34	0	0	3-4	5-541	1	183	0	0	0	0	0	0	0	7,5	0	0	200	400	0	223	23,1084345786212
1	0	female	48	0	0	2	5-652	0	111	30	0	0	0	0	800	0	10	0	0	200	400	0	79	22,7204383708109
0	0	male	61	0	0	1	5-603	1	110	0	10	0	0	200	300	0	0	0	0	200	350	0	105	22,0195029883611
1	0	female	59	0	0	2	5-871	0	158	35	0	0	0	0	0	0	0	0	0	150	400	0	54	18,7304890738814
0	0	male	67	0	0	3-4	5-55	1	218	0	10	0	0	0	0	1600	0	2,1	1,42	0	0	700	192	33,2409972299169
1	0	female	61	0	0	1	5-870	0	76	30	0	0	0	0	0	0	0	0	0	200	400	0	67	24,8015873015873
0	0	male	49	0	0	2	5-604	1	279	0	10	0	0	0	0	2100	0	0	0	0	0	2100	107	24,6913580246914
1	0	male	73	0	0	2	5-541	1	215	0	10	0	0	0	0	1360	0	0	0	0	0	2260	191	25,2493372048984
1	0	female	70	0	0	2	5-683	0	164	0	0	0	60	0	0	0	15	0	0	0	0	800	202	25,390625
1	0	male	66	0	0	2	5-603	1	137	0	10	0	0	0	0	850	0	0	0	0	0	1600	137	21,6049382716049
0	0	female	59	0	0	3-4	5-55	0	83	25	0	0	0	0	0	0	11,25	0	0	200	400	0	135	24,3024870597147
0	0	male	71	0	0	2	5-604	1	222	0	10	0	0	0	0	1500	15	0	0	0	0	1900	183	27,0416441319632
1	0	female	50	0	0	1	5-870	0	92	30	0	0	0	0	0	0	0	0	0	160	300	0	55	22,1453287197232
1	0	female	79	0	0	2	5-870	0	78	30	0	0	0	0	0	0	0	0	0	150	400	0	184	29,4075963718821
1	0	female	30	0	0	1	5-651	0	120	20	0	0	0	0	800	0	10	0	0	200	300	0	106	31,2174817898023
1	1	male	62	0	0	3-4	5-603	1	197	0	10	0	0	0	0	1100	0	0	0	0	0	1300	176	27,681660899654
0	0	male	70	1	0	3-4	5-541	1	208	40	10	0	0	0	0	0	0	0	0	130	400	0	184	22,6421929718633
0	0	male	68	1	0	3-4	5-541	1	190	30	10	0	0	0	0	0	0	2,2	0,61	0	0	0	54	16,6089965397924
1	0	male	54	0	0	2	5-55	1	332	0	10	0	0	0	0	2600	0	0	0	0	0	4073	202	37,2330001959632
0	0	male	47	0	1	3-4	5-541	0	161	100	0	0	0	0	600	0	0	0	0	300	600	0	85	33,1397550814291
0	0	male	40	0	0	3-4	5-541	0	103	40	0	0	0	0	0	0	3,75	0	0	200	400	0	43	20,9876543209877
0	0	male	79	1	0	3-4	5-577	1	224	0	10	0	0	0	0	0	0	0	0	0	0	0	217	22,3954134193317
1	0	female	58	0	0	2	5-55	1	231	0	10	0	0	0	0	1250	0	0	0	0	0	1000	338	23,4375
1	0	female	51	0	0	2	5-870	0	79	0	0	0	0	0	0	650	0	0	0	0	0	506	57	21,7993079584775
1	0	male	66	0	0	2	5-59	0	195	0	0	0	0	0	0	1400	10	0	0	0	0	2000	133	33,0294622803541
0	0	male	82	0	0	3-4	5-541	0	209	60	0	0	0	0	0	0	3,75	0	0	200	600	0	103	21,9135802469136
0	0	male	61	0	0	3-4	5-541	0	110	0	0	0	0	0	0	0	0	0	0	200	400	0	124	38,4242707741655
1	1	female	75	0	0	3-4	5-541	1	375	0	10	0	0	0	0	2200	5	0	0	0	0	2200	217	22,5981404958678
1	0	female	50	0	0	2	5-652	0	272	0	0	0	86	0	0	0	0	1,1	0,1	0	0	1994	129	24,2214532871972
1	0	male	53	0	0	2	5-55	1	249	0	10	0	0	0	0	1500	0	0	0	0	0	1700	220	29,4075963718821
0	0	female	75	0	0	2	5-55	1	232	0	10	0	0	0	0	1200	0	0	0	0	0	1300	247	22,206330686138
0	1	female	45	0	0	2	5-541	1	177	70	10	0	0	0	0	0	0	0	0	120	450	0	306	19,53125
1	0	male	68	0	0	2	5-604	1	153	0	10	0	0	0	0	1000	0	0	0	0	0	1333	169	30,9917355371901
1	0	female	52	0	0	2	5-541	1	142	5	10	0	0	0	0	1000	0	0	0	0	0	1500	161	38,5674931129477
1	0	male	80	0	0	3-4	5-603	0	163	0	0	0	68	0	0	0	0	0	0	0	0	1039	169	24,6770213383655
1	0	male	63	0	0	2	5-604	1	409	0	10	0	0	0	0	2400	0	0	0	0	0	2500	181	21,4691504822301
1	0	male	54	0	0	2	5-577	1	305	0	10	0	0	0	0	2100	0	0	0	0	0	1820	174	23,4075091289286
1	0	male	69	0	0	3-4	5-59	0	118	50	0	0	0	0	600	0	0	0	0	0	0	1300	60	35,1541373715522
1	0	male	69	0	0	2	5-59	0	160	35	0	0	0	0	0	0	0	0	0	0	0	840	169	21,3839419960573
0	0	male	71	0	0	3-4	5-603	1	195	0	10	0	0	0	0	1200	0	0	0	0	0	1600	98	27,170631566236
1	0	male	57	0	0	3-4	5-55	1	180	0	10	0	0	0	0	1200	0	0	0	200	400	0	117	22,7244034844085
1	0	female	51	0	0	1	5-652	0	140	50	0	0	0	0	0	0	0	0	0	150	500	0	103	20,2812330989724
0	0	male	49	1	0	3-4	5-55	0	85	0	0	0	0	0	0	0	22,5	0	0	200	500	0	141	28,0889910306745
0	0	male	65	0	0	2	5-577	1	355	0	10	0	0	0	0	2500	0	0	0	0	0	3800	252	33,8123415046492
0	1	female	28	1	0	2	5-541	1	220	20	10	0	0	0	0	0	15	0	0	160	300	0	226	23,3376844270401
0	0	male	57	0	0	2	5-604	1	141	0	10	0	0	0	0	400	0	0	0	0	0	1000	85	28,0379234593595
0	0	male	73	1	0	2	5-577	1	271	0	10	0	0	0	0	1000	0	0	0	0	0	1600	48	28,075042938301
1	0	male	69	1	0	3-4	5-604	1	140	0	10	0	0	0	0	650	0	0	0	0	0	1034	199	30,3460743801653
0	0	male	79	1	0	3-4	5-577	0	140	15	0	0	0	0	500	0	0	0	0	300	350	0	77	22,3954134193317
0	0	female	69	1	0	3-4	5-55	1	159	0	10	0	0	0	0	500	0	2,2	1,47	0	0	400	106	26,4462809917355
1	0	male	70	0	0	3-4	5-577	1	247	10	10	0	0	0	0	1800	0	0	0	0	0	2200	173	28,719723183391
1	1	female	66	0	0	2	5-683	1	417	50	10	0	0	0	0	0	0	0	0,1	200	400	0	227	21,1552942020151
1	0	female	74	0	0	2	5-59	0	218	0	0	0	85	0	0	0	0	3,8	0,1	0	0	1800	96	36
1	0	male	62	0	0	2	5-577	1	334	0	10	0	0	0	0	1770	0	0	0	0	0	1770	97	22,662708672476
1	0	female	38	0	0	1	5-651	0	84	25	0	0	0	0	0	0	5	0	0	0	0	570	114	20,8209399167162
0	0	male	78	0	0	3-4	5-59	0	110	10	0	0	0	0	0	671	0	0	0	0	0	916	97	28,7104793249536
1	0	female	48	0	0	2	5-683	0	160	50	0	0	0	0	0	0	5	0	0	200	400	0	96	26,218820861678
0	0	female	71	0	0	2	5-55	1	189	20	10	0	0	0	0	0	0	0	0	200	300	0	94	23,4375
0	0	female	40	1	0	2	5-541	1	185	0	0	0	0	0	0	0	0	0	0	150	300	0	168	20,3125
0	0	male	45	0	0	3-4	5-55	0	126	80	0	0	0	0	0	0	26,25	0	0	200	500	0	74	21,6049382716049
1	1	female	50	0	0	2	5-541	1	420	35	10	0	0	0	400	0	0	0	0	0	0	3500	156	20,7612456747405
1	0	female	37	0	0	2	5-59	0	113	0	0	0	0	0	0	800	3,75	0	0	0	0	800	72	21,7079233920381
1	0	female	62	0	0	2	5-683	0	148	50	0	0	0	0	600	0	3,75	0	0	200	400	0	190	27,1415823914337
1	0	female	69	0	0	1	5-541	0	327	60	0	50	0	0	0	0	0	0	0	200	400	0	150	22,4996371026274
1	1	female	60	0	0	2	5-683	0	174	0	0	0	122	0	0	0	0	0	0	0	0	1200	182	24,4472789115646
1	0	female	50	0	0	3-4	5-541	0	153	0	0	0	95	0	0	0	10	0	0	0	0	1200	154	27,681660899654
1	0	male	59	0	0	2	5-603	1	313	0	10	0	0	0	0	1650	0	0	0	0	0	2100	183	25,9515570934256
1	0	female	25	0	0	2	5-651	0	104	30	0	0	0	0	0	0	10	0	0	200	400	0	127	17,708576965485
1	0	male	57	0	0	2	5-603	1	136	50	0	0	0	0	0	0	5	1,1	0,14	150	600	0	247	28,6507561436673
0	1	male	69	0	0	2	5-541	0	102	35	0	0	0	0	0	0	22,5	2,4	1,26	0	0	0	136	36,3321799307959
1	0	male	70	0	0	2	5-603	1	181	0	10	0	0	0	0	400	7,5	0	0	0	0	2500	200	27,7634297520661
1	1	female	34	0	0	2	5-541	1	500	0	20	0	0	0	0	4865	0	0	0	0	0	3302	102	23,7118446309609
1	0	female	77	0	0	2	5-541	1	554	0	10	0	0	0	0	3790	7,5	0	0	0	0	3740	70	30,8596073765616
0	0	male	53	0	0	2	5-55	1	213	25	10	0	0	0	0	0	0	0	0	200	500	0	72	27,1604938271605
1	0	male	69	0	0	2	5-576	1	353	0	10	0	0	0	0	2200	7,5	0	0	0	0	3000	251	29,6296296296296
0	0	male	71	0	0	2	5-59	0	140	0	0	0	0	0	0	850	10	0	0	0	0	1300	88	24,6913580246914
1	0	male	74	0	0	2	5-59	0	142	0	0	0	0	0	0	950	5	0	0	0	0	1300	81	26,5432098765432
0	0	male	42	0	0	3-4	5-541	0	97	0	0	0	0	0	0	1628	26,25	1,8	0,67	0	0	847	280	22,9568411386593
1	0	female	61	0	0	1	5-871	0	155	50	0	0	0	0	0	0	5	0	0	150	400	0	175	28,7639710716634
0	0	male	70	0	0	3-4	5-541	0	98	0	0	0	0	0	0	0	30	2	1,24	200	0	0	305	22,0931700542861
1	0	female	49	0	0	1	5-59	0	53	20	0	0	0	0	0	0	0	0	0	150	400	0	59	18,7783446712018
0	0	male	51	0	0	2	5-603	1	213	0	10	0	0	0	0	1500	0	0	0	0	0	550	223	29,7004132231405
1	0	female	38	0	0	1	5-683	1	431	0	10	0	0	0	0	4240	0	0	0	0	0	3280	110	23,3886865581877
1	0	male	68	0	0	2	5-59	1	143	0	10	0	0	0	0	820	0	0	0	0	0	1100	108	24,5089457652043
1	0	female	61	0	0	2	5-59	0	67	30	0	0	0	0	0	0	0	0	0	0	0	640	94	33,1777323405733
0	0	male	60	0	0	2	5-55	1	218	0	10	0	0	0	0	1400	0	0	0	0	0	1800	169	26,8809349890431
1	0	female	79	0	0	3-4	5-59	0	163	35	0	0	0	0	0	0	0	0	0	0	0	1100	102	27,2508874466636
0	1	female	45	0	0	2	5-541	0	110	0	0	0	0	0	0	0	15	0	0	200	400	0	244	24,3496091246956
0	0	male	58	1	0	3-4	5-541	0	86	50	0	0	0	0	0	0	15	0	0	200	400	0	105	33,1726001162751
0	0	female	51	0	0	1	5-55	1	225	35	10	0	0	0	0	0	3,75	0	0	200	600	0	121	27,9421433267587
0	1	male	66	0	0	2	5-541	1	333	30	10	0	0	0	0	0	0	0	0	320	500	0	160	25,2801098592428
0	0	male	70	0	0	3-4	5-541	1	262	40	10	0	0	0	0	0	0	0	0	150	400	0	168	31,561671506123
0	0	female	53	0	0	3-4	5-541	0	76	35	0	0	0	0	0	0	0	0,5	0,24	150	300	0	338	26,2595847484332
0	0	male	76	0	0	3-4	5-59	0	35	0	0	0	0	0	600	0	0	0	0	200	300	0	106	23,9868703446535
1	0	female	28	0	0	1	5-651	0	103	0	0	0	36	0	0	0	0	0	0	0	0	600	50	20,5456936226167
0	0	female	60	0	0	3-4	5-541	1	170	50	10	0	0	0	0	0	0	0	0	150	400	0	264	22,2753099173554
1	0	female	33	0	0	1	5-651	0	135	0	0	0	54	0	0	0	0	0	0	0	0	915	84	18,3654729109275
1	1	male	70	0	0	1	5-541	0	232	50	0	0	0	0	0	600	5	0	0	0	400	500	205	20,4381655849977
1	0	female	66	0	0	2	5-576	1	446	0	10	0	0	0	0	2500	15	0	0	0	0	1700	112	21,0828132906055
1	0	female	74	0	0	2	5-870	0	161	0	0	0	59	0	0	0	0	0	0	0	0	850	72	23,046875
1	0	female	71	0	0	3-4	5-577	1	320	0	10	0	0	0	0	2000	0	0	0	0	0	3000	300	20,5761316872428
1	0	female	34	1	0	2	5-541	1	231	0	10	0	0	0	0	276	5	0	0	0	0	1811	60	23,7118446309609
1	0	female	71	0	0	3-4	5-59	0	85	0	0	0	0	0	0	400	0	0	0	0	0	300	178	30,3850156087409
1	0	female	59	0	0	2	5-541	1	441	0	10	0	0	0	0	4000	0	0	0	0	0	1000	97	20,5714285714286
0	0	male	22	1	0	2	5-541	0	121	45	0	0	0	0	0	0	0	2,5	1,19	0	0	0	27	25,9645421720962
0	0	female	77	0	0	3-4	5-541	1	114	20	10	0	0	0	0	0	0	0	0	160	400	0	96	22,265625
0	0	female	53	0	0	2	5-541	0	49	0	0	0	0	0	0	0	0	0	0	150	400	0	74	26,2595847484332
1	1	female	64	0	0	2	5-541	1	371	0	10	0	0	0	0	2000	5	0	0	0	0	0	138	25,1023913330691
1	0	female	51	1	0	2	5-59	0	79	45	0	0	0	0	0	0	0	0	0	0	0	530	103	28,2828282828283
1	1	male	61	0	0	2	5-603	1	269	0	10	0	0	0	0	2140	0	2,8	1,77	0	0	800	221	24,9307479224377
1	0	female	73	0	0	2	5-59	0	167	60	0	0	0	0	0	0	0	0	0	180	450	0	114	28,5779606767261
1	0	male	68	0	0	2	5-604	1	316	0	10	0	0	0	0	2100	0	0	0	0	0	2900	264	29,8322306238185
1	0	female	79	0	0	3-4	5-541	1	242	20	10	0	0	0	0	0	0	0	0	200	400	0	288	27,2392244832559
1	1	female	71	0	0	3-4	5-541	1	211	30	10	0	0	0	400	0	0	0	0	150	250	0	456	16,8474687705457
0	0	male	81	0	0	3-4	5-541	1	221	0	0	0	0	0	0	0	0	0	0	200	400	0	250	23,7953599048186
0	0	female	58	0	0	3-4	5-55	1	345	30	10	0	0	0	500	0	0	0	0	150	500	0	227	47,6108033240997
1	0	male	63	0	0	3-4	5-55	1	305	0	10	0	0	0	0	1800	0	0	0	0	0	1900	361	24,7245200085467
1	0	female	53	0	0	3-4	5-683	1	214	20	10	0	0	0	0	0	0	0	0	200	400	0	401	32,660763536072
0	0	female	63	0	0	3-4	5-652	0	107	40	0	0	0	0	0	0	0	0,9	0,43	0	0	800	64	17,7154195011338
1	0	male	75	0	0	2	5-604	1	246	0	10	0	0	0	0	1200	0	0	0	0	0	1100	214	23,1481481481481
1	0	female	69	0	0	3-4	5-55	1	337	0	10	0	0	0	0	1750	0	0	0	0	0	2400	193	25,0593070266297
0	0	male	70	1	0	2	5-541	1	379	40	10	0	0	0	0	0	0	0,4	0,01	400	500	0	139	26,0145681581686
1	0	male	66	0	0	1	5-59	0	147	50	0	0	0	0	0	0	0	2,3	1,3	0	0	305	116	25,2493372048984
1	0	male	56	0	0	1	5-603	1	235	0	10	0	0	0	0	2000	0	0	0	0	0	2400	273	34,4161333172322
0	0	male	66	0	0	3-4	5-541	0	90	30	0	0	0	0	0	0	0	1,8	1,06	0	0	0	45	25,9515570934256
0	0	male	70	0	0	2	5-604	1	289	0	10	0	0	0	0	1800	0	0	0	0	0	2000	421	24,5351239669421
1	0	female	62	0	0	2	5-683	1	162	0	10	0	0	0	0	1000	0	2	0,19	0	0	1034	120	26,0261748958953
0	0	male	60	0	0	3-4	5-541	0	215	50	0	0	0	0	0	0	3,75	1,8	1,05	0	0	0	188	21,6049382716049
1	0	female	62	0	0	2	5-871	0	106	50	0	0	0	0	0	0	0	0	0	200	500	0	94	23,6614386154678
0	0	male	75	0	0	2	5-59	0	163	0	0	0	0	0	0	1300	3,75	0	0	0	0	1490	145	24,8356464572681
1	0	male	64	1	0	2	5-577	1	354	0	10	0	0	0	0	1000	0	0	0	0	0	2000	224	27,7742709253882
0	0	male	66	0	0	3-4	5-541	0	194	135	0	0	0	0	0	0	0	1,8	1,45	180	300	0	36	25,9515570934256
1	0	male	79	0	0	3-4	5-55	1	326	0	10	0	0	0	0	1800	7,5	0	0	0	0	2400	247	32,1799307958478
1	0	female	58	1	0	2	5-870	0	105	0	0	0	0	0	0	625	0	0	0	0	0	650	75	25,711008267078
0	0	male	75	0	0	2	5-55	1	155	20	10	0	0	0	0	800	0	0	0	0	0	1100	191	25,0593070266297
1	0	female	82	0	0	2	5-577	1	367	0	10	0	0	0	0	1800	0	1,8	1,31	0	0	1000	130	20,2020202020202
1	1	female	73	0	0	1	5-870	0	143	35	0	0	0	0	0	0	10	0	0	0	0	900	173	21,4532871972318
0	0	male	38	0	0	3-4	5-55	1	267	0	10	0	0	0	0	2300	0	0	0	0	0	1800	528	19,197896120973
0	0	female	72	0	0	3-4	5-541	0	333	115	0	0	0	0	400	0	0	1,5	0,92	150	400	0	29	24,9739854318418
1	0	male	72	1	0	3-4	5-55	1	268	0	10	0	0	0	0	1550	0	0	0	0	0	0	140	27,7322997761369
1	0	male	68	0	0	3-4	5-55	1	336	0	10	0	0	0	0	2600	15	0	0	0	0	0	235	22,0521901834341
0	0	male	81	0	0	3-4	5-541	0	111	50	0	0	0	0	0	0	15	0	0	200	400	0	109	23,7953599048186
0	0	male	68	0	0	3-4	5-603	1	170	0	10	0	0	0	0	1000	0	0	0	0	0	1100	174	24,6913580246914
1	0	female	30	1	0	1	5-651	0	118	50	0	0	0	0	600	0	5	0	0	200	450	0	85	28,6501377410468
0	0	male	54	0	0	2	5-604	1	318	0	10	0	0	0	0	1700	0	0	0	0	0	2000	146	21,7982023948162
0	0	male	64	0	0	2	5-603	1	127	0	10	0	0	0	0	784	0	0	0	0	0	1265	116	30,9304380760005
1	0	female	61	0	0	2	5-55	1	149	0	10	0	0	0	0	770	0	0	0	0	0	890	185	22,8623685413809
1	0	female	65	1	0	3-4	5-870	0	99	25	0	0	0	0	0	0	0	0	0	150	400	0	88	22,77318640955
1	0	male	63	1	0	3-4	5-603	1	322	0	10	0	0	0	0	1900	0	0	0	0	0	1800	70	20,9876543209877
1	0	male	69	0	0	2	5-603	1	179	0	10	0	0	0	0	1200	0	0	0	0	0	1400	195	26,528510346119
0	1	male	69	0	0	2	5-541	1	212	0	0	0	0	0	0	0	0	0	0	170	400	0	267	24,3438094940857
1	1	female	46	0	0	2	5-541	1	478	0	10	0	0	0	0	3240	0	1,5	0,1	0	0	3200	194	27,34375
1	0	female	73	1	0	2	5-55	1	140	0	10	0	0	0	0	710	5	0	0	0	0	839	163	23,8751147842057
0	0	male	48	0	0	3-4	5-541	0	71	0	0	0	0	0	0	0	0	0	0	200	400	0	114	26,3157894736842
1	0	male	69	0	0	2	5-577	1	250	0	10	0	0	0	0	1900	0	0	0	0	0	2100	202	29,0687961508904
0	0	male	72	0	0	3-4	5-541	0	94	0	10	0	0	0	0	0	0	0	0	0	0	0	313	25,7569253301684
1	0	female	28	0	0	1	5-651	0	84	50	0	0	0	0	0	0	0	0	0	0	0	615	103	21,295294753921
0	0	female	70	0	0	2	5-871	0	114	45	0	0	0	0	0	0	0	0	0	0	0	850	100	24,441802087462
1	0	female	66	0	0	2	5-871	0	160	30	0	0	0	0	1000	0	0	0	0	30	400	0	124	18,2867797339453
0	1	male	27	1	0	1	5-541	1	256	40	10	0	0	0	0	0	0	0	0	200	400	0	152	18,5185185185185
0	0	male	70	1	0	2	5-55	0	110	30	0	0	0	0	0	0	0	0,6	0,13	0	0	1330	61	26,2965668371074
0	0	male	71	0	0	3-4	5-55	0	128	50	0	0	0	0	0	0	7,5	0	0	120	400	0	155	21,6333153055706
0	1	female	79	0	0	3-4	5-541	1	233	25	10	0	0	0	0	0	0	0	0	150	300	0	181	30,4772192430848
1	0	female	59	0	0	2	5-870	0	69	30	0	0	0	0	0	0	3,75	0	0	150	400	0	89	29,0005948839976
1	1	female	75	0	0	2	5-541	1	393	0	10	0	0	0	0	3000	0	0	0	0	0	2708	52	32,03125
1	0	male	69	0	0	2	5-604	1	308	0	10	0	0	0	0	1700	0	0	0	0	0	2000	270	29,7142857142857
1	1	female	69	0	0	3-4	5-541	1	263	0	10	0	0	0	0	1300	0	0	0	0	0	1500	484	21,5018864862672
1	0	female	71	0	0	2	5-59	0	67	30	0	0	0	0	0	0	0	0	0	150	400	0	99	24,1671624033314
1	0	male	72	0	0	2	5-59	0	155	50	0	0	0	0	0	0	7,5	0	0	0	0	1500	146	29,4831772459244
1	0	female	38	0	0	2	5-541	1	169	0	10	0	0	0	0	1393	0	0	0	0	0	1577	155	33,203125
1	0	male	69	0	0	3-4	5-59	0	128	50	0	0	0	0	0	0	0	0	0	0	0	1200	120	31,1950948402596
1	0	female	58	0	0	1	5-871	0	155	50	0	0	0	0	0	0	0	0	0	150	300	0	100	17,5770686857761
1	0	female	58	0	0	2	5-541	0	139	25	10	0	0	0	0	0	3,75	0	0	200	400	0	254	22,4913494809689
0	0	male	52	0	0	2	5-541	1	163	0	0	0	0	0	0	0	0	0	0	200	600	0	188	24,0740740740741
0	0	female	67	1	0	3-4	5-541	1	346	0	0	0	0	0	0	0	0	0	0	150	400	0	137	29,3575219240468
0	0	female	50	0	0	2	5-541	1	116	30	10	0	0	0	0	0	0	0	0	150	300	0	71	28,6501377410468
0	0	male	49	0	0	1	5-541	0	110	0	0	0	0	0	400	0	0	0	0	200	500	0	144	27,7742709253882
1	0	male	80	0	0	3-4	5-577	1	293	0	10	0	0	0	0	1600	0	3,4	0,49	0	0	2500	222	29,7608376062247
1	1	female	65	0	0	3-4	5-541	1	372	0	10	0	0	0	0	3900	10	0	0	0	0	2500	214	33,203125
1	0	male	76	0	0	2	5-603	1	307	0	10	0	0	0	0	1900	0	0	0	0	0	1900	156	31,0735407130208
0	0	male	42	0	0	3-4	5-55	0	154	0	0	0	0	0	0	0	7,5	0	0	250	500	0	102	32,9639889196676
1	0	male	62	1	0	2	5-55	1	297	0	10	0	0	0	0	2200	0	0	0	0	0	2400	192	23,3747260774288
1	1	female	50	0	0	3-4	5-541	1	200	40	10	0	0	0	700	0	0	0	0	200	400	0	99	22,9209710743802
0	0	female	61	0	0	2	5-55	1	185	0	10	0	0	0	0	1100	0	0	0	0	0	1100	200	29,3847566574839
1	0	female	23	0	0	2	5-541	1	334	0	10	0	0	0	0	1800	0	0	0	0	0	2500	207	22,2309871275413
0	0	male	65	1	0	2	5-59	0	174	0	0	0	0	0	1000	0	5	0	0	150	200	0	172	26,2345679012346
0	0	female	71	0	0	2	5-577	1	328	0	10	0	0	0	0	2000	0	0	0	0	0	2000	276	27,5133848899465
0	0	female	50	0	0	3-4	5-541	1	175	15	10	0	0	0	0	0	0	0	0	150	300	0	148	17,7777777777778
0	0	female	79	0	0	2	5-577	1	331	0	10	0	0	0	0	1800	0	0	0	0	0	2300	85	30,0432622977087
0	0	male	41	0	0	3-4	5-541	1	293	0	0	0	0	0	0	0	20	0	0	400	600	0	199	28,3553875236295
0	0	male	78	0	0	3-4	5-59	0	123	30	0	0	0	0	400	0	0	2	1,27	0	0	0	111	28,7104793249536
1	0	male	73	0	0	2	5-603	1	223	0	10	0	0	0	0	1303	0	0	0	0	0	1832	109	38,5343428880476
1	0	female	70	0	0	2	5-541	1	245	30	10	0	0	0	500	0	0	0	0	200	400	0	132	35,7559561895442
0	0	male	69	0	0	2	5-603	1	222	0	10	0	0	0	0	7000	0	0	0	0	0	2000	251	29,3877551020408
1	0	male	70	0	0	1	5-604	1	362	0	10	0	0	0	0	3032	0	0	0	0	0	3058	150	20,679012345679
0	0	male	71	0	0	3-4	5-541	1	369	40	10	0	0	0	0	0	0	0	0	200	500	0	190	27,7574872169467
1	0	female	59	0	0	2	5-55	1	152	0	10	0	0	0	0	850	0	0	0	0	0	1100	127	27,0416441319632
1	0	male	71	0	0	2	5-59	0	146	0	0	0	0	0	0	954	13,75	0	0	0	0	1061	130	27,0416441319632
0	1	male	52	1	0	3-4	5-604	0	368	0	0	0	280	0	0	0	5	2,1	0,28	0	0	3200	172	31,1418685121107
1	0	male	55	1	0	2	5-55	1	214	0	10	0	0	0	0	1886	0	0	0	0	0	2260	218	27,173119065011
1	0	male	60	0	0	2	5-55	1	166	0	10	0	0	0	0	1100	0	0	0	0	0	1058	155	25,5102040816327
1	0	male	65	0	0	2	5-59	0	138	0	0	0	50	0	0	0	0	0	0	0	0	1300	85	23,2438016528926
1	1	female	28	1	0	1	5-541	1	161	0	10	0	0	0	700	0	7,5	0	0	0	0	100	173	23,6340330075308
1	0	male	72	0	0	3-4	5-55	1	346	0	10	0	0	0	0	2400	0	0	0	0	0	0	72	25,6895619253651
1	0	female	42	0	0	2	5-651	0	87	50	0	0	0	0	800	0	0	0	0	200	400	0	72	28,075042938301
0	0	male	49	0	0	3-4	5-541	0	106	50	0	0	0	0	0	0	18,75	1,4	0,27	200	500	0	166	26,3157894736842
1	0	male	29	1	0	1	5-55	1	300	0	10	0	0	0	0	3200	0	0	0	0	0	2600	82	31,3535787870644
1	0	female	48	0	0	2	5-541	1	223	25	10	0	0	0	200	0	0	0	0	0	0	1300	194	24,8015873015873
0	0	male	57	1	0	1	5-604	1	146	0	10	0	0	0	0	900	0	0	0	0	0	722	218	23,9868703446535
1	0	female	86	0	0	3-4	5-652	1	212	0	10	0	0	0	0	988	0	0	0	0	0	1015	117	25,7116620752984
0	0	female	65	0	0	2	5-541	1	94	0	0	0	0	0	0	0	0	0	0	150	400	0	108	21,7993079584775
1	0	female	50	0	0	2	5-683	1	166	30	10	0	0	0	360	0	0	0	0	0	0	1050	188	21,6128117913832
1	1	female	47	1	0	2	5-683	0	112	40	0	0	0	0	0	0	15	0	0	200	400	0	331	25,5588462006572
1	1	female	61	0	0	2	5-541	1	272	0	10	0	0	0	0	1350	0	0	0	0	0	1350	201	19,4674012855831
1	0	female	73	0	0	2	5-683	1	281	30	10	0	0	0	0	0	0	1,7	1,37	200	400	0	356	26,218820861678
1	0	female	27	0	0	2	5-651	0	175	50	0	0	0	0	0	0	0	2,1	1	200	400	0	69	21,9898923652637
0	0	male	65	0	0	3-4	5-55	0	122	50	0	0	0	0	0	0	7,5	1,5	0,55	150	500	0	127	30,299204645878
1	0	female	60	0	1	2	5-652	0	118	50	0	0	0	0	0	0	0	0	0	200	400	0	75	24,65483234714
0	1	female	71	0	0	2	5-576	1	317	0	10	0	0	0	0	1616	0	0	0	0	0	277	287	26,6727632982777
0	0	male	60	1	0	2	5-604	1	197	0	10	0	0	0	0	850	0	0	0	0	0	1000	125	24,2214532871972
1	1	female	70	0	0	2	5-541	1	182	30	10	0	0	0	0	0	0	0	0	150	400	0	433	22,9853975121687
1	0	male	54	0	0	2	5-604	1	129	0	0	0	0	0	1200	0	3,75	0	0	140	400	0	99	24,6913580246914
0	0	male	68	0	0	3-4	5-541	0	96	50	0	0	0	0	0	0	15	0	0	200	500	0	322	24,6913580246914
1	0	male	79	0	0	2	5-59	0	118	0	0	0	0	0	0	900	0	0	0	0	0	1200	108	25,1952632905014
1	0	female	19	1	0	1	5-651	0	173	30	0	0	0	0	600	0	0	0	0	200	500	0	135	21,09375
1	0	male	70	0	0	2	5-59	0	127	50	0	0	0	0	0	0	0	0	0	150	400	0	63	27,7008310249307
1	0	male	62	0	0	2	5-603	0	192	0	0	0	60	0	0	0	0	0	0	0	0	800	155	19,8347107438017
1	0	female	27	1	0	2	5-651	0	131	35	0	0	0	0	700	0	5	1,8	0,77	300	600	0	112	34,7222222222222
0	0	male	59	0	0	2	5-541	1	213	0	10	0	0	0	0	1700	0	0	0	0	0	1600	212	27,1604938271605
0	1	female	62	0	0	3-4	5-541	0	217	50	0	0	0	0	0	0	15	0	0	0	0	900	249	25,8064516129032
1	0	female	45	0	0	3-4	5-683	1	311	0	10	0	0	0	1000	0	0	0	0	150	500	0	277	45,703125
0	1	male	49	0	0	2	5-541	0	260	130	0	0	0	0	0	0	15	1,3	0,25	480	600	0	167	27,1707711874205
0	0	male	73	0	0	3-4	5-603	1	207	50	10	0	0	0	0	0	0	0	0	200	500	0	109	32,4886289798571
1	0	female	38	0	0	2	5-683	1	331	0	10	0	0	0	800	0	0	0	0	0	0	3600	206	20,9711720226843
0	0	male	82	0	0	3-4	5-59	0	124	30	0	0	0	0	0	0	0	0	0	200	350	0	44	29,3575219240468
1	0	female	72	0	0	2	5-59	0	64	20	0	0	0	0	0	0	0	0	0	200	400	0	168	18,9619274241523
1	0	female	46	0	0	2	5-683	1	133	0	10	0	0	0	0	1020	0	0	0	0	0	765	166	21,3039485766759
0	0	female	69	0	0	2	5-59	0	175	50	0	0	0	0	400	0	0	0	0	200	400	0	58	32,0073159579332
1	0	female	63	0	0	2	5-870	0	83	50	0	0	0	0	0	0	0	0	0	200	400	0	132	26,0261748958953
1	0	male	70	0	0	2	5-59	0	171	35	0	0	0	0	0	0	0	0	0	200	450	0	74	19,2570288155177
0	0	male	63	0	0	2	5-59	0	167	42,5	0	0	0	0	0	0	0	0	0	200	400	0	62	28,6801110976935
1	0	female	49	1	0	2	5-683	1	258	45	10	0	0	0	0	0	0	0	0	150	400	0	164	28
1	1	female	42	0	0	1	5-871	0	146	0	0	0	0	0	0	1266	5	0	0	0	0	1632	141	29,7210791037951
1	0	male	77	0	0	3-4	5-59	0	162	40	0	0	0	0	0	0	0	0	0	200	500	0	57	23,0300453514739
1	0	female	38	0	0	2	5-871	0	170	90	0	0	0	0	0	0	25	0	0	150	700	0	117	31,8772882211842
1	0	female	70	0	0	3-4	5-683	0	152	35	0	0	0	0	400	0	15	0	0	200	600	0	141	35,3212373587151
1	0	female	52	0	0	2	5-683	0	199	80	0	0	0	0	0	0	0	0	0	180	500	0	115	39,6281054717269
0	0	male	57	0	0	2	5-603	1	136	30	0	0	0	0	0	0	10	0	0	250	400	0	150	27,7388544139095
1	0	male	62	0	0	2	5-603	1	145	0	10	0	0	0	0	840	0	0	0	0	0	796	184	23,6202879121581
0	0	male	56	0	0	2	5-541	1	132	40	10	0	0	0	0	0	0	0	0	200	600	0	121	34,312524071286
0	0	female	78	0	0	3-4	5-541	1	369	0	10	0	0	0	0	1800	0	0	0	0	0	1800	236	30,2222222222222
0	0	female	82	0	0	3-4	5-541	0	130	40	0	0	0	0	0	0	0	1,7	1,43	150	0	0	45	24,609375
1	0	male	77	0	0	2	5-576	1	261	50	10	0	0	0	400	0	0	0	0	200	500	0	218	24,9307479224377
0	0	male	62	0	0	3-4	5-541	0	59	0	0	0	0	0	0	0	0	0	0	190	500	0	165	27,7634297520661
1	0	female	73	0	0	2	5-59	0	154	60	0	0	0	0	0	0	0	2	1,61	300	0	0	82	43,9797847305274
1	0	male	65	1	0	2	5-604	1	359	0	10	0	0	0	0	2400	0	0,6	0,41	0	0	1930	306	23,5970042064225
1	0	male	73	0	0	2	5-59	0	104	40	0	0	0	0	0	0	5	0	0	0	0	620	132	25,15589569161
1	1	female	71	0	0	2	5-871	0	150	50	0	0	0	0	0	0	0	0	0	150	400	0	125	30,078125
1	1	female	31	0	0	1	5-651	0	85	40	0	0	0	0	0	0	5	0	0	150	230	0	137	20,9876543209877
1	0	female	65	1	0	3-4	5-652	0	78	50	0	0	0	0	0	0	5	0	0	200	400	0	113	28,0102237316621
1	0	female	75	0	0	1	5-541	1	430	0	10	0	90	0	0	0	0	0	0	0	0	4500	152	21,3039485766759
1	0	female	39	0	0	1	5-651	0	158	30	0	0	0	0	400	0	10	0	0	200	500	0	104	28,7267877295578
1	0	female	44	0	0	1	5-683	0	112	50	0	0	0	0	0	0	15	0	0	200	500	0	104	21,2585034013605
1	0	male	76	1	0	3-4	5-603	0	225	0	0	0	0	0	0	2230	5	0	0	0	0	1900	205	27,681660899654
1	0	male	63	1	0	2	5-603	1	322	70	10	0	0	0	0	0	0	0	0	250	800	0	141	30,7958477508651
1	0	female	71	0	0	1	5-59	0	99	0	0	0	0	0	0	550	5	0	0	0	0	820	81	23,1833910034602
1	0	female	73	0	0	2	5-683	1	230	20	10	0	0	0	0	0	0	0	0	200	400	0	137	27,4756294930182
0	0	female	27	0	0	3-4	5-541	0	126	50	0	0	0	0	800	0	0	0	0	150	500	0	27	19,379197433927
0	0	male	72	0	0	3-4	5-541	0	161	65	0	0	0	0	0	0	10	1,9	1,11	0	0	0	184	22,9556843313457
1	0	male	65	0	0	2	5-603	0	121	40	0	0	0	0	0	0	20	0	0	200	400	0	157	23,4567901234568
1	0	male	50	0	0	2	5-59	0	118	30	0	0	0	0	1400	0	5	0	0	340	500	0	102	27,7769108329952
1	0	male	74	0	1	2	5-55	1	199	50	10	0	0	0	600	0	0	0	0	0	500	0	183	29,7608376062247
1	0	female	70	0	0	1	5-651	0	156	50	0	0	0	0	0	0	0	0	0	0	0	800	111	25,390625
1	0	male	72	0	0	3-4	5-577	1	409	20	10	0	0	0	600	0	0	0	0	200	300	0	159	31,9750148720999
1	0	female	39	0	0	2	5-55	1	206	40	10	0	0	0	400	0	0	0	0	200	400	0	216	23,6202879121581
1	0	female	38	0	0	2	5-683	1	159	25	10	0	0	0	0	0	0	0	0	0	0	1650	75	32,0461464508893
1	0	male	81	0	0	2	5-59	0	136	40	0	0	0	0	0	0	0	0	0	200	400	0	82	24,0569347455645
0	0	male	70	0	0	2	5-603	1	124	20	0	0	0	0	0	0	0	0	0	200	300	0	281	26,2345679012346
1	0	male	71	0	0	2	5-59	1	181	25	10	0	0	0	600	0	0	0	0	230	300	0	330	29,4117647058824
0	0	male	69	0	0	3-4	5-541	1	220	0	10	0	0	0	0	1700	0	0	0,1	200	460	0	88	23,2438016528926
0	0	female	54	0	0	2	5-577	1	355	115	0	0	0	0	0	0	5	0	0	280	400	0	117	18,6851211072664
1	0	male	74	0	0	3-4	5-603	0	139	40	0	0	0	0	0	0	5	0	0	200	800	0	191	33,0294622803541
0	0	male	71	0	0	2	5-55	1	224	0	0	0	0	0	0	0	0	0	0	200	600	0	187	25,9454839595861
0	0	female	37	0	0	3-4	5-541	1	156	0	0	0	0	0	0	0	11,25	0	0	150	300	0	240	17,9930795847751
1	0	female	46	0	1	2	5-541	1	144	0	10	0	0	0	0	850	0	0	0	0	0	1350	152	35,2617079889807
1	1	female	69	0	0	2	5-55	1	185	25	10	0	0	0	600	0	0	0	0	200	400	0	325	30,0711684319556
1	0	male	79	0	0	2	5-55	1	217	25	10	0	0	0	800	0	0	0	0	200	400	0	168	27,681660899654
1	0	female	47	1	0	3-4	5-652	0	209	0	0	0	83	0	0	0	0	0	0	0	0	1780	160	30,1102788964583
1	0	male	57	0	0	1	5-604	1	302	0	10	0	0	0	0	1800	0	0	0	0	0	1800	122	26,0298777727479
1	0	female	70	0	0	3-4	5-541	1	112	0	10	0	0	0	0	530	0	0	0	0	0	550	123	15,916955017301
0	0	male	61	0	0	3-4	5-541	0	59	40	0	0	0	0	0	0	0	0	0	200	700	0	42	29,585798816568
0	0	female	53	0	0	2	5-541	0	224	62,5	0	0	0	0	0	0	0	0	0	0	0	0	158	26,953125
1	1	female	43	0	0	2	5-55	1	208	40	10	0	0	0	800	0	0	0	0	200	400	0	229	36,6498206087728
0	1	male	60	0	0	3-4	5-603	1	130	0	10	0	0	0	1000	0	0	0	0	200	200	0	200	27,0416441319632
1	0	male	51	1	0	2	5-577	1	364	50	10	0	0	0	900	0	25	2,9	2,01	300	400	0	155	32,7705127805
1	0	female	66	0	0	2	5-541	1	298	0	10	0	0	0	0	1700	0	0	0	0	0	1100	161	20,4152249134948
0	0	male	81	0	0	2	5-59	0	127	25	0	0	0	0	800	0	10	0	0	400	400	0	143	24,3827160493827
1	1	male	41	0	0	1	5-541	1	204	0	10	0	0	0	0	1400	0	0	0	0	0	1600	95	26,2345679012346
1	0	male	67	0	0	2	5-59	0	115	30	0	0	0	0	900	0	5	0	0	200	500	0	76	21,4619366241636
1	0	female	73	0	0	2	5-59	0	67	20	0	0	0	0	0	0	0	0	0	200	400	0	64	23,7118446309609
0	0	male	79	0	0	3-4	5-604	1	128	30	10	0	0	0	0	0	15	0	0	250	400	0	199	29,0547520661157
1	0	male	66	0	0	2	5-541	1	206	30	10	0	0	0	500	0	5	0	0	200	500	0	192	31,6373966942149
0	0	male	71	0	0	3-4	5-577	1	464	20	10	0	0	0	800	0	0	0	0	250	400	0	288	25,0828630296515
0	1	female	71	0	0	2	5-55	1	186	0	0	0	0	0	0	0	0	0	0	190	500	0	129	29,3723973825104
0	0	male	89	0	0	3-4	5-55	1	179	30	10	0	0	0	400	0	0	2,7	1,58	0	0	0	121	21,1072664359862
1	0	female	78	0	0	3-4	5-59	0	66	20	0	0	0	0	500	0	0	0	0	150	300	0	162	35,15625
0	0	male	72	0	0	2	5-604	1	280	30	10	0	0	0	300	0	0	0	0	200	400	0	175	31,2100121719047
0	0	male	56	0	0	2	5-55	1	218	30	10	0	0	0	600	0	0	0,4	0,01	200	500	0	72	32,2830578512397
1	0	female	30	1	0	2	5-683	0	154	50	0	0	0	0	0	0	7,5	0	0	200	400	0	75	20,0154958677686
0	0	male	69	0	0	2	5-59	0	140	50	0	0	0	0	0	0	0	0	0	220	400	0	64	28,3265803721898
1	0	female	67	0	0	2	5-683	0	138	50	0	0	0	0	400	0	0	0	0	150	300	0	77	22,0603537981269
1	0	male	70	0	0	2	5-59	0	147	50	0	0	0	0	0	0	0	0	0	200	500	0	81	22,7244034844085
1	0	female	89	0	0	2	5-59	0	99	25	0	0	0	0	0	0	0	1,9	1,04	70	0	0	100	25,6526331673457
0	0	male	59	0	0	3-4	5-603	0	118	70	0	0	0	0	0	0	0	1,6	1,15	100	0	0	255	28,3937263385614
1	0	male	69	0	0	2	5-604	1	258	35	10	0	0	0	400	0	0	0	0	200	400	0	197	24,0882231171666
1	0	female	79	0	0	2	5-652	0	104	30	0	0	0	0	0	0	0	0	0	150	400	0	129	31,25
1	0	female	72	0	0	2	5-541	1	191	45	10	0	0	0	0	0	0	0	0	200	500	0	291	25
0	0	female	74	0	0	2	5-541	1	412	0	10	0	0	0	1000	0	0	0	0	150	300	0	106	20,5693296602388
1	0	male	60	0	0	2	5-59	0	157	30	0	0	0	0	800	0	15	0	0	200	400	0	187	23,6712536295922
1	0	male	64	0	0	2	5-59	0	146	30	0	0	0	0	500	0	15	0	0	240	500	0	123	28,719723183391
0	0	female	68	0	0	3-4	5-541	1	130	0	0	0	0	0	0	0	0	0	0	260	300	0	149	22,9590876585494
0	0	male	71	0	0	3-4	5-59	0	124	30	0	0	0	0	700	0	11,25	2,8	1,8	200	400	0	146	23,6614386154678
0	0	male	75	0	0	2	5-59	0	115	30	0	0	0	0	500	0	3,75	0	0	200	400	0	117	24,0569347455645
0	0	female	48	1	1	2	5-651	0	142	40	0	0	0	0	0	0	10	0	0	200	400	0	78	19,252619618735
0	0	male	69	0	0	2	5-59	0	174	30	0	0	0	0	1500	0	0	0	0	250	400	0	57	21,4619366241636
1	0	male	73	0	0	2	5-604	1	187	30	0	0	0	0	0	0	0	0	0	150	400	0	89	25,2493372048984
1	0	male	66	0	0	1	5-59	0	113	35	0	0	0	0	600	0	3,75	0	0,2	250	500	0	62	22,4913494809689
0	0	female	61	0	0	3-4	5-541	1	156	40	10	0	0	0	0	0	3,75	0	0	100	300	0	264	24,9739854318418
1	0	female	85	0	0	2	5-683	1	178	40	10	0	0	0	0	0	5	3,1	1,45	0	0	0	234	25,7116620752984
1	0	male	62	0	0	2	5-604	0	97	50	0	0	0	0	0	0	10	0	0	200	500	0	83	29,7458085451595
1	0	male	69	0	0	3-4	5-604	1	223	25	10	0	0	0	600	0	0	0	0	200	400	0	131	32,2707877657858
1	0	male	64	0	0	3-4	5-604	0	109	70	0	0	0	0	0	0	7,5	0	0	200	600	0	290	24,6986496281779
0	0	male	77	0	0	3-4	5-541	0	150	45	0	0	0	0	0	0	7,5	1,8	1,27	100	0	0	136	30,299204645878
1	0	male	74	0	0	3-4	5-55	0	236	100	0	0	0	0	700	0	5	2,6	1,67	0	0	0	110	22,1453287197232
0	1	female	30	0	1	2	5-577	0	128	150	0	0	0	0	0	0	82,5	0	0	260	600	0	266	24,8579545454545
1	0	female	46	0	0	1	5-651	0	125	40	0	0	0	0	0	0	0	0	0	200	500	0	96	23,6712536295922
0	0	male	75	0	0	3-4	5-55	1	168	30	10	0	0	0	0	0	0	2,3	1,4	200	0	0	198	19,5918367346939
1	0	male	71	0	0	2	5-603	0	117	50	0	0	0	0	0	0	52,5	0	0	200	400	0	456	27,7274784970575
0	0	male	52	0	0	2	5-55	1	148	30	10	0	0	0	0	0	0	0	0	150	400	0	119	27,0416441319632
1	0	male	71	0	0	3-4	5-603	1	192	50	10	0	0	0	0	0	7,5	0	0	200	500	0	129	31,4056133997284
1	0	male	51	0	0	3-4	5-55	0	210	80	0	0	0	0	0	0	15	2,7	2,04	150	0	0	189	26,8518518518519
1	0	male	67	0	0	2	5-59	0	236	30	0	0	0	0	500	0	10	0	0	200	400	0	107	25,2493372048984
0	0	male	60	0	0	1	5-603	1	194	30	10	0	0	0	0	0	0	1,4	0,53	250	500	0	159	24,2802636142907
0	0	male	74	0	0	3-4	5-541	1	139	0	0	0	0	0	0	0	0	0	0	200	400	0	139	26,0275824770146
0	0	female	67	0	1	3-4	5-577	1	236	40	0	0	0	0	0	0	0	0	0	200	500	0	138	32,2830578512397
1	0	male	43	0	0	3-4	5-870	0	81	40	0	0	0	0	0	0	0	0	0	200	500	0	59	22,591438130916
1	0	female	57	0	0	2	5-871	0	217	75	0	0	0	0	800	0	0	2,2	0,3	200	400	0	96	35,5247576860664
0	0	male	72	0	0	3-4	5-55	0	177	60	0	0	0	0	0	0	30	2,2	1,54	0	0	0	225	29,0253113198714
1	0	female	72	1	0	2	5-651	0	83	40	0	0	0	0	600	0	0	0	0	200	400	0	108	20,9041950113379
0	0	male	85	0	0	3-4	5-577	1	317	30	10	0	0	0	0	0	0	0	0	150	400	0	55	25,8805706350208
0	0	male	60	0	0	3-4	5-577	0	332	110	0	0	0	0	0	0	0	0,4	0,01	380	600	0	212	27,7634297520661
1	0	female	47	0	0	2	5-870	0	87	35	0	0	0	0	0	0	0	0	0	200	400	0	63	19,921875
1	0	male	64	0	0	2	5-603	0	142	60	0	0	0	0	0	0	0	0	0	200	400	0	79	28,3937263385614
1	0	male	72	0	0	3-4	5-59	0	133	30	0	0	0	0	600	0	0	0	0	200	400	0	137	23,9994591671174
1	0	female	35	0	0	1	5-541	1	180	20	10	0	0	0	0	0	0	0	0	200	400	0	150	21,6712580348944
0	0	male	74	0	0	3-4	5-603	1	163	30	10	0	0	0	600	0	0	0	0	200	500	0	274	27,4144536926939
1	0	female	69	0	0	3-4	5-59	0	59	20	0	0	0	0	0	0	0	0	0	200	400	0	65	18,8706633763972
1	0	male	77	0	0	2	5-59	0	165	50	0	0	0	0	0	0	0	0	0	200	400	0	86	26,346494034401
1	0	male	77	0	0	2	5-59	0	136	40	0	0	0	0	0	0	0	0	0	280	400	0	191	30,3850156087409
0	0	male	76	0	0	2	5-59	0	141	60	0	0	0	0	0	0	0	0	0	200	500	0	176	26,7036235803137
1	0	male	66	0	0	2	5-577	1	259	30	10	0	0	0	800	0	0	0	0	200	500	0	387	27,4405991735537
1	0	female	58	0	0	3-4	5-651	0	117	50	0	0	0	0	500	0	10	3,4	1,65	0	0	0	191	38,3906055929843
1	0	female	60	0	0	2	5-870	0	118	40	0	0	0	0	0	0	0	0	0	200	400	0	73	24,3046178773967
0	0	female	62	0	0	2	5-55	1	228	20	10	0	0	0	0	0	0	0	0	180	400	0	170	25,3333333333333
0	0	male	40	1	0	2	5-55	0	138	40	0	0	0	0	0	0	0	0	0	200	500	0	109	28,0862603305785
0	1	male	73	1	0	2	5-55	1	316	30	10	0	0	0	600	0	25	2,5	1,93	200	500	0	206	28,6340394448503
0	0	male	71	0	0	3-4	5-55	0	176	100	0	30	0	0	0	0	5	0	0	190	600	0	105	25,2493372048984
1	0	female	47	0	0	2	5-59	0	227	15	0	0	0	0	1400	0	0	0	0	200	400	0	55	27,8851873884593
1	0	male	77	0	1	2	5-59	0	99	40	0	0	0	0	0	0	0	0	0	200	500	0	125	27,7447483154974
1	0	female	82	0	0	3-4	5-541	1	201	30	10	0	0	0	0	0	0	0	0	100	300	0	171	21,0076677987465
1	0	female	48	0	0	2	5-576	0	121	50	0	0	0	0	1000	0	0	0	0	150	600	0	80	23,8751147842057
1	0	female	65	0	0	2	5-683	0	310	50	0	0	0	0	0	0	0	0	0	200	400	0	151	38,1039475689681
1	0	male	70	0	0	2	5-577	0	263	95	0	0	0	0	800	0	0	0	0	160	400	0	110	21,7993079584775
1	0	female	75	0	0	3-4	5-541	1	337	60	10	0	0	0	0	0	0	0	0	150	400	0	130	26,5731292517007
1	0	female	59	1	0	2	5-870	0	105	30	0	0	0	0	0	0	0	0	0	200	400	0	118	23,8367346938776
0	0	male	44	0	0	1	5-55	0	237	70	0	0	0	0	600	0	0	0,7	0,03	240	600	0	143	24,7720967102656
1	0	male	71	0	0	2	5-577	0	253	150	0	0	0	0	800	0	15	0	0	170	500	0	153	27,0841590698903
1	0	female	71	0	0	2	5-871	0	155	45	0	0	0	0	0	0	0	0	0	150	300	0	109	27,639801313892
1	0	female	74	0	0	3-4	5-59	0	74	15	0	0	0	0	0	0	0	2,2	1,17	0	0	0	67	22,189349112426
1	0	male	57	0	0	2	5-604	1	341	50	10	0	0	0	0	0	0	0	0	200	440	0	244	31,6262764822436
1	0	female	65	0	0	2	5-871	0	124	30	0	0	0	0	0	0	0	0	0	200	400	0	54	29,757785467128
1	0	female	40	0	1	2	5-870	0	89	30	0	0	0	0	0	0	0	0	0	150	300	0	116	19,6751668531307
0	0	female	75	0	0	3-4	5-541	1	132	0	10	0	0	0	0	500	0	0	0	0	0	850	77	31,1634349030471
0	0	male	77	0	0	2	5-59	0	124	45	0	0	0	0	0	0	0	0	0	200	400	0	73	27,0416441319632
0	0	male	68	0	0	2	5-55	1	233	0	10	0	0	140	400	0	0	0	0	240	400	0	208	29,218407596786
1	0	male	63	0	0	2	5-55	1	218	50	10	0	0	0	800	0	0	0	0	250	400	0	264	28,0816326530612
0	0	male	68	1	0	3-4	5-59	0	137	45	0	0	0	0	600	0	0	2,4	1,65	0	0	0	105	27,681660899654
0	0	male	71	0	0	2	5-577	0	115	30	0	0	0	0	900	0	35	0	0	200	400	0	128	27,0841590698903
1	0	female	49	0	0	2	5-683	0	125	50	0	0	0	0	0	0	15	0	0	200	400	0	136	23,3066800530675
1	0	male	57	0	0	2	5-604	0	134	40	0	0	0	0	0	0	10	0	0	150	400	0	173	24,5778671518401
1	0	female	54	0	0	2	5-871	0	163	65	0	0	0	0	0	0	0	0	0	260	500	0	65	33,2478769427976
1	0	female	79	0	0	2	5-870	0	91	40	0	0	0	0	0	0	7,5	0	0	200	400	0	89	19,8838530488575
1	0	male	62	0	0	3-4	5-577	1	294	50	10	0	0	0	0	0	0	0	0	200	400	0	154	27,4405991735537
1	0	male	64	0	0	2	5-55	0	238	80	0	0	0	0	2500	0	7,5	0,4	0,23	200	500	0	187	29,0253113198714
0	0	male	71	0	0	3-4	5-541	0	227	80	0	0	0	0	1700	0	30	0	0	200	500	0	137	27,0841590698903
1	0	female	36	0	0	2	5-651	0	59	0	0	0	0	0	600	0	10	1,2	0,5	200	400	0	97	31,1418685121107
0	1	female	50	0	0	2	5-683	1	154	0	10	0	0	0	900	0	0	0	0	320	450	0	157	30,0838290968091
1	0	female	59	1	0	2	5-871	0	97	40	0	0	0	0	0	0	5	0	0	180	400	0	66	23,8367346938776
0	1	female	72	0	1	3-4	5-541	1	177	40	10	0	0	0	400	0	0	0	0	200	400	0	59	31,640625
0	1	female	69	0	0	3-4	5-541	1	384	30	10	0	0	0	0	0	3,75	0	0	150	400	0	101	26,346494034401
1	0	female	47	0	0	1	5-651	0	117	50	0	0	0	0	0	0	0	0	0	180	400	0	77	23,5294117647059
1	0	female	32	0	0	1	5-651	1	151	0	10	0	0	80	1000	0	0	0	0	200	500	0	136	32,2117572914114
1	0	female	35	0	0	2	5-541	1	355	0	10	0	0	80	400	0	0	0	0	100	400	0	178	25,78125
1	0	female	80	0	0	3-4	5-55	0	239	100	0	0	0	0	0	0	10	2,4	1,25	0	0	0	298	25,7116620752984
1	0	female	33	0	0	1	5-870	0	104	35	0	0	0	0	0	0	0	0	0	200	400	0	70	21,0771952275208
0	0	female	71	0	0	3-4	5-541	0	186	70	0	0	0	0	0	0	0	2,2	0,13	150	600	0	129	25,148605395519
0	1	male	48	1	0	2	5-576	1	255	30	10	0	0	0	0	0	0	0	0	200	400	0	307	26,2345679012346
1	0	female	45	0	0	2	5-59	0	74	20	0	0	0	0	0	0	0	0	0	260	500	0	72	35,15625
1	0	male	73	0	0	2	5-59	0	110	35	0	0	0	0	0	0	0	0	0	250	400	0	98	22,8395061728395
1	0	female	65	0	0	2	5-59	0	75	25	0	0	0	0	500	0	5	0	0	170	400	0	135	26,0261748958953
1	1	female	70	0	0	3-4	5-576	1	313	50	10	0	0	0	0	0	0	1,8	1,53	150	0	0	124	27,4348422496571
0	0	female	43	0	0	2	5-683	0	107	50	0	0	0	0	600	0	10	0	0	260	400	0	138	29,757785467128
0	0	male	63	0	0	2	5-603	0	130	50	0	0	0	0	0	0	15	0	0	200	500	0	129	23,7353084160256
0	0	male	35	0	0	3-4	5-541	0	48	25	0	0	0	0	0	0	3,75	0,4	0,04	120	400	0	63	15,6734693877551
0	0	male	43	0	0	3-4	5-541	1	302	50	10	0	0	0	0	0	0	0	0	200	500	0	234	26,2164102244
1	0	female	26	1	0	2	5-651	0	108	50	0	0	0	0	600	0	0	0	0	200	400	0	108	20,3125
1	0	female	32	0	0	1	5-651	0	151	50	0	0	0	0	0	0	0	0	0	260	400	0	90	17,3744528717966
0	0	male	44	1	0	1	5-541	1	172	0	10	0	0	0	0	1200	0	0,5	0,2	0	0	1500	53	22,6421929718633
0	0	female	62	0	0	2	5-541	1	104	30	10	0	0	0	0	0	0	0	0	270	400	0	144	30,4878048780488
1	0	female	58	0	0	2	5-683	0	163	50	0	0	0	0	0	0	15	0	0	200	400	0	162	25,78125
1	0	male	65	0	0	2	5-604	1	345	30	10	0	0	0	800	0	0	0	0	200	500	0	163	28,4053375611045
1	0	male	78	0	0	3-4	5-541	0	266	120	0	0	0	0	0	0	7,5	0	0	0	0	2196	162	26,2965668371074
1	0	male	35	0	0	2	5-55	1	251	50	10	0	0	0	600	0	0	0	0	200	600	0	195	25,8805706350208
0	0	male	48	1	1	1	5-59	0	43	0	0	0	0	0	600	0	0	0	0	50	0	0	60	27,9430976919727
1	0	male	69	0	0	2	5-603	1	149	65	0	0	0	0	0	0	0	0	0	200	400	0	176	22,1526465028355
1	0	female	67	0	0	2	5-541	1	176	35	10	0	0	0	0	1000	0	0	0	0	0	1140	220	24,4472789115646
1	0	female	54	0	0	3-4	5-541	1	191	15	10	0	0	0	0	1100	0	0	0	0	0	1150	226	27,9903628117914
1	1	female	27	1	0	2	5-651	0	150	50	0	0	0	0	800	0	27,5	0	0,01	200	400	0	192	27,681660899654
1	0	female	76	0	0	3-4	5-59	0	130	40	0	0	0	0	0	0	10	0	0	220	400	0	169	26,0374939913475
1	1	female	71	0	0	3-4	5-541	1	368	30	10	0	0	0	0	0	0	2	1,45	150	0	0	87	25,7116620752984
0	0	male	70	0	0	3-4	5-55	1	263	80	10	0	0	0	0	0	0	0	0	200	400	0	202	31,4359113034073
1	0	female	38	0	0	2	5-651	0	104	50	0	0	0	0	400	0	0	0	0	180	300	0	61	18,9291508923743
0	0	male	62	0	0	1	5-59	0	147	20	0	0	0	0	700	0	10	0	0	200	400	0	74	25,8805706350208
0	0	male	59	0	0	2	5-541	1	117	0	10	0	0	0	0	912	0	0	0	0	0	732	118	27,7551020408163
0	0	male	71	0	0	2	5-55	0	189	50	0	0	0	0	0	0	5	0	0	200	500	0	161	21,6333153055706
1	0	female	42	1	0	2	5-683	0	170	50	0	0	0	0	600	0	20	0	0	210	400	0	175	23,4375
1	0	male	70	0	0	3-4	5-576	1	348	30	10	0	0	0	0	0	0	0	0	200	500	0	124	23,8087970452672
1	1	female	63	0	1	2	5-652	0	141	45	0	0	0	0	500	0	5	0	0	200	400	0	189	27,3356401384083
1	1	male	72	0	0	2	5-541	1	250	50	10	0	0	0	0	0	0	0	0	200	400	0	200	24,6755002704164
0	0	male	71	0	0	3-4	5-541	0	348	0	0	0	212	0	0	0	7,5	0	0	0	0	1775	245	24,9770431588613
1	1	female	72	0	0	1	5-683	0	98	50	0	0	0	0	0	0	10	0	0	200	400	0	131	23,7953599048186
0	1	male	72	0	0	2	5-603	1	148	30	10	0	0	0	0	0	5	0	0	200	400	0	244	28,1969212010364
1	1	female	46	0	0	1	5-541	1	176	20	10	0	0	0	360	0	0	0	0	260	400	0	190	21,4535737137265
0	0	male	64	0	0	3-4	5-604	0	196	50	0	0	0	0	600	0	5	0	0	200	400	0	225	21,865889212828
1	0	male	47	0	0	2	5-541	0	176	0	0	0	90	0	0	0	0	0	0	0	0	1500	109	24,355421180818
0	1	male	70	0	0	2	5-603	1	179	40	10	0	0	0	0	0	0	0	0	200	400	0	228	34,375
0	0	female	72	0	0	3-4	5-59	0	167	20	0	0	0	0	600	0	10	0	0	150	400	0	115	26,5731292517007
0	0	female	31	0	0	2	5-652	0	113	40	0	0	0	0	0	0	10	0	0	200	400	0	196	23,1833910034602
1	0	female	32	0	0	1	5-651	0	138	50	0	0	0	0	0	0	0	0	0	200	360	0	72	24,9107674003569
1	1	female	52	0	0	3-4	5-55	1	172	30	10	0	0	0	0	0	0	1	0,14	200	400	0	243	22,1297397278372
0	1	male	66	0	0	1	5-603	0	117	60	0	0	0	0	0	0	30	0	0	200	500	0	319	24,1632653061224
0	1	male	55	0	0	1	5-603	1	135	30	10	0	0	0	0	0	0	0	0	200	500	0	194	25,9630479410699
1	1	female	84	0	0	2	5-871	0	154	40	0	0	0	0	300	0	0	0	0	150	400	0	129	24,2214532871972
1	1	male	61	0	0	2	5-541	1	286	30	10	0	0	0	0	0	0	0	0	200	600	0	73	31,3469387755102
0	0	male	66	0	0	3-4	5-541	0	70	50	0	0	0	0	0	0	0	2	1,15	0	0	0	48	27,8851873884593
1	0	male	85	0	0	3-4	5-541	1	264	50	10	0	0	0	0	0	0	0	0	150	400	0	159	25,5102040816327
0	0	female	69	0	1	2	5-541	1	144	0	10	0	0	0	0	900	0	0	0	0	0	900	304	27,639801313892
1	0	male	63	0	0	3-4	5-603	1	243	50	10	0	0	0	0	0	0	3,2	1,6	300	500	0	185	24,3910588392529
0	0	male	61	0	0	2	5-541	1	420	60	10	0	0	0	0	0	0	1,5	0,06	500	600	0	135	30,7787011388119
0	0	male	63	0	0	2	5-541	0	88	35	0	0	0	0	0	0	0	1,9	1,14	0	0	0	52	27,7551020408163
0	0	male	65	1	0	3-4	5-603	1	132	30	10	0	0	0	0	0	0	0	0	200	400	0	200	24,0740740740741
0	1	male	72	0	0	2	5-603	0	118	50	0	0	0	0	0	0	0	0	0	200	400	0	98	24,2424242424242
0	0	male	70	0	0	3-4	5-604	1	258	45	10	0	0	0	400	0	0	0	0	150	400	0	109	22,8571428571429
1	0	male	63	0	0	2	5-59	0	151	50	0	0	0	0	0	0	0	0	0	200	500	0	84	33,6592970521542
0	1	male	68	0	0	2	5-604	1	347	80	10	0	0	0	800	0	40	0,4	0,04	200	600	0	386	29,2633402012601
1	0	female	88	0	0	3-4	5-871	0	193	40	0	0	0	0	0	0	0	2,4	1,43	0	0	0	99	24,034609838167
1	1	female	54	0	0	3-4	5-683	0	154	60	0	0	0	0	800	0	5	0,8	0,37	200	400	0	81	27,4756294930182
0	1	male	53	0	0	2	5-603	0	130	50	0	0	0	0	0	0	0	0	0	200	400	0	127	32,2830578512397
0	1	male	64	1	0	3-4	5-603	0	116	50	0	0	0	0	0	0	15	2,2	1,75	200	0	0	157	27,7388544139095
1	1	female	50	0	0	2	5-683	0	181	60	0	0	0	120	1000	0	5	0	0	200	400	0	204	30,299204645878
0	1	male	61	0	0	2	5-541	1	208	30	10	0	0	0	400	0	0	0	0	200	600	0	97	29,9382716049383
0	0	male	59	0	0	2	5-604	1	131	30	10	0	0	0	0	0	0	0	0	200	500	0	184	23,7386621315193
1	0	female	66	0	0	2	5-870	0	75	35	0	0	0	0	0	0	0	0	0	100	400	0	95	28,6801110976935
1	0	female	74	1	0	2	5-683	0	156	45	0	0	0	0	0	0	5	0	0	200	400	0	133	29,9687825182102
1	0	male	54	0	0	2	5-541	1	137	0	10	0	0	0	0	1100	0	0	0	0	0	1100	99	26,1224489795918
0	0	male	20	1	0	2	5-541	1	378	50	10	0	0	0	800	0	0	0	0	300	500	0	160	20,0850661625709
0	0	female	54	0	0	2	5-55	0	93	30	0	0	0	0	0	0	0	2,3	1,55	300	400	0	58	42,6078971533517
0	0	male	52	1	0	1	5-55	0	66	30	0	0	0	0	0	0	0	0	0	200	400	0	81	23,5294117647059
0	0	male	75	0	0	2	5-604	1	168	50	10	0	0	0	0	0	0	0	0	200	400	0	158	31,0978907517577
0	0	male	68	0	0	3-4	5-541	0	180	70	0	0	0	0	0	0	22,5	2	1,16	200	600	0	319	29,2633402012601
0	1	male	58	0	1	2	5-541	1	277	0	10	0	0	0	0	1703	0	0	0	0	0	2172	199	31,561671506123
1	0	female	51	0	0	2	5-541	0	157	60	0	0	0	0	0	0	15	2	1,58	0	0	0	116	31,2294543063774
0	0	male	34	0	0	2	5-870	0	140	90	0	0	0	0	0	0	0	0	0	150	1200	0	152	26,5926696727945
0	0	female	35	1	0	2	5-55	0	34	25	0	0	0	0	0	0	0	0	0	200	500	0	72	21,9671201814059
0	0	female	63	0	0	2	5-59	0	83	30	0	0	0	0	600	0	0	0	0,07	230	500	0	147	42,541993772203
0	0	male	48	1	0	2	5-604	1	127	50	10	0	0	0	400	0	0	0	0	250	500	0	180	27,4405991735537
1	0	female	50	1	0	2	5-541	0	141	50	0	0	0	0	1100	0	0	0	0	150	500	0	109	18,5901249256395
0	0	male	59	0	0	3-4	5-541	0	128	60	0	0	0	0	0	0	15	3	0,64	200	600	0	155	29,9909461294704
0	0	female	19	1	0	1	5-55	0	93	20	0	0	0	0	0	0	0	0	0	200	350	0	36	17,7462289263531
0	0	male	75	0	0	3-4	5-55	0	33	0	0	0	0	0	200	0	0	0	0	20	0	0	41	23,4509182190514
0	0	male	59	1	0	2	5-603	1	181	0	10	0	0	0	0	0	0	0	0	0	0	0	162	29,0547520661157
0	0	male	60	0	0	3-4	5-541	0	159	50	0	0	0	0	600	0	22,5	2,2	1,48	0	0	0	55	18,4240362811791
0	0	male	73	0	0	3-4	5-55	1	327	50	10	0	0	0	0	0	0	0	0	200	400	0	328	20,679012345679
1	0	female	58	0	0	2	5-683	1	431	50	10	0	0	0	500	0	0	0	0	150	400	0	224	21,484375
0	0	male	68	1	0	3-4	5-59	0	124	30	0	0	0	0	1000	0	0	0	0	150	420	0	116	25,7370814149675
1	0	male	60	0	0	3-4	5-59	0	113	30	0	0	0	0	1000	0	10	0	0	200	500	0	154	31,7417889003976
1	0	female	83	0	0	3-4	5-871	0	290	50	0	0	0	0	400	0	5	1,7	1,14	0	0	0	130	24,9770431588613
1	0	female	47	0	0	2	5-541	1	357	60	10	0	0	0	0	0	0	0	0	200	400	0	387	23,7953599048186
0	0	male	74	0	0	2	5-541	1	157	40	10	0	0	0	0	0	0	0	0	200	500	0	228	25,8264462809917
1	1	male	73	0	0	2	5-603	1	201	30	10	0	0	0	0	0	0	0	0	100	400	0	272	24,2214532871972
0	1	female	77	0	0	2	5-577	1	277	20	10	0	0	0	0	0	0	0	0	200	400	0	177	19,8178444931692
1	0	male	54	1	0	2	5-577	1	223	30	10	0	0	0	0	0	0	0	0	200	500	0	250	20,6037803457852
0	0	female	32	1	0	1	5-541	1	440	60	10	0	0	0	0	0	0	0	0	200	450	0	152	22,8571428571429
1	0	female	39	1	0	2	5-651	0	88	40	0	0	0	0	0	0	0	0	0	200	600	0	59	32,368873034747
0	0	male	57	0	0	3-4	5-541	0	88	25	0	0	0	0	1200	0	22,5	0	0	300	350	0	144	30,7394166193324
0	0	female	47	0	1	2	5-651	0	119	50	0	0	0	0	0	0	5	0	0	200	600	0	113	34,9494348602023
0	1	female	76	1	0	3-4	5-577	1	387	25	10	0	0	0	0	0	0	0	0	100	300	0	168	22,3132784291452
1	0	female	49	0	0	2	5-541	0	248	85	0	0	0	0	0	0	10	0	0	200	500	0	339	20,7156938086805
1	0	female	36	0	0	2	5-651	0	98	30	0	0	0	0	1200	0	0	0	0	200	400	0	116	21,1388558594266
1	0	female	71	0	0	3-4	5-541	1	378	40	10	0	0	0	0	0	0	0	0	150	400	0	146	22,3132784291452
1	0	female	62	1	0	2	5-683	0	142	50	0	0	0	0	400	0	0	0	0	200	400	0	97	21,875
1	0	female	61	1	0	3-4	5-55	1	104	0	10	0	0	0	800	0	0	0	0	0	300	0	23	24,9770431588613
1	0	male	76	0	0	2	5-603	1	185	20	10	0	0	0	0	0	0	0	0	150	400	0	182	26,3958034013833
1	0	female	70	0	0	2	5-55	1	364	0	10	0	0	0	0	2305	3	0	0	0	0	2408	163	23,4375
0	0	male	54	1	0	2	5-55	0	89	30	0	0	0	0	0	0	0	0	0	250	400	0	41	26,3328887520947
0	0	male	62	0	0	3-4	5-604	0	213	50	0	50	0	0	0	0	15	1,8	1,4	0	0	0	273	30,9715120525931
1	0	female	68	0	0	2	5-870	0	110	30	0	0	0	0	0	0	7,5	2,3	1,57	150	0	0	70	32,146643411648
0	0	female	63	0	0	2	5-55	0	119	50	0	0	0	0	500	0	10	0	0	150	200	0	183	22,4058769513315
0	0	male	64	0	0	3-4	5-55	0	203	70	0	0	0	0	0	0	15	0	0	200	500	0	148	22,6757369614512
1	0	male	70	0	0	1	5-604	1	181	50	10	0	0	0	0	0	0	0	0	250	500	0	241	25,013520822066
0	0	male	45	0	0	3-4	5-55	0	105	40	0	0	0	0	0	0	18,75	2,6	1,2	200	0	0	92	19,9593554942662
1	0	male	64	1	0	2	5-603	1	280	30	10	0	0	0	0	0	0	0	0	200	400	0	501	24,2122933884298
0	1	male	71	0	0	2	5-55	1	143	50	10	0	0	0	0	0	0	0	0	200	400	0	137	29,0532879818594
0	0	male	73	0	0	2	5-541	1	164	30	10	0	0	0	400	0	0	0	0	160	400	0	286	29,0532879818594
1	0	female	73	0	0	2	5-683	0	164	40	0	0	0	0	0	0	0	0	0	190	400	0	136	20,2020202020202
0	0	male	72	0	0	2	5-55	1	226	40	10	0	0	0	0	0	0	0	0	200	400	0	140	25,4580659041199
0	0	male	64	0	0	3-4	5-55	0	230	80	0	0	0	0	0	0	0	0,4	0,12	200	500	0	205	26,8518518518519
0	0	male	78	0	0	3-4	5-55	1	205	50	10	0	0	0	0	0	10	0	0	120	300	0	146	21,5510204081633
0	0	male	74	0	0	2	5-55	0	130	50	0	0	0	0	0	0	0	0	0	200	400	0	84	25,9515570934256
1	0	female	48	0	0	1	5-652	0	94	40	0	0	0	0	0	0	0	0	0	200	400	0	103	23,1833910034602
0	0	male	57	0	0	2	5-55	1	167	30	10	0	0	0	0	0	0	0	0	200	400	0	157	30,0711684319556
1	0	male	71	0	0	2	5-59	0	146	50	0	0	0	0	500	0	0	0	0	200	400	0	138	32,9120128847029
1	0	male	65	0	0	1	5-604	1	153	25	10	0	0	0	400	0	0	0	0	200	400	0	152	26,2507249473459
0	0	male	73	0	0	2	5-59	0	113	50	0	0	0	0	0	0	0	0	0	200	400	0	86	29,0465702703565
0	0	male	85	0	0	3-4	5-541	1	124	0	10	0	0	0	0	703	0	0	0	0	0	1096	105	26,218820861678
0	0	male	74	0	0	3-4	5-604	1	174	50	10	0	0	0	800	0	0	0	0	200	300	0	92	28,0890109547143
1	0	female	43	0	0	2	5-870	0	153	50	0	0	0	0	0	0	0	0	0	280	400	0	63	19,1000918273646
1	0	male	50	1	0	2	5-577	1	345	30	10	0	0	0	600	0	15	0	0	200	500	0	260	24,6913580246914
0	0	male	46	0	0	2	5-541	1	226	0	10	0	0	0	0	2000	15	0	0	0	0	3000	149	27,3588454567217
1	0	female	40	0	0	2	5-541	0	198	74	0	0	0	0	0	0	10	0,9	0,21	320	500	0	155	36,6782006920415
1	0	male	63	0	0	2	5-603	1	194	50	10	0	0	0	800	0	0	0	0	250	600	0	61	31,7901234567901
1	0	female	32	0	0	2	5-652	0	167	60	0	0	0	0	800	0	0	0	0	200	400	0	67	24,3823729785937
1	0	male	58	0	0	3-4	5-55	1	228	50	10	0	0	0	400	0	0	0	0	350	600	0	123	32,3555447025427
1	0	female	47	1	0	2	5-683	0	142	75	0	0	0	0	0	0	0	0	0	200	400	0	114	19,9480597689036
1	0	male	67	0	0	2	5-604	1	176	50	10	0	0	0	600	0	0	0	0	210	500	0	221	25,8645124716553
0	0	female	49	0	0	2	5-541	1	262	20	10	0	0	0	800	0	0	0	0	140	400	0	127	44,9826989619377
0	0	male	70	0	0	2	5-603	1	215	30	10	0	0	0	0	0	0	0	0	200	400	0	153	23,9868703446535
0	0	female	59	0	0	3-4	5-541	1	123	40	10	0	0	0	600	0	0	0,4	0,2	100	300	0	147	17,5063898322888
1	0	female	57	0	0	2	5-541	1	321	50	10	0	0	0	600	0	0	0,9	0,45	200	400	0	165	29,6495115633095
0	0	male	70	0	0	3-4	5-604	1	226	50	10	0	0	0	400	0	0	0	0	200	300	0	261	29,0659268067116
0	0	female	49	0	0	2	5-541	0	176	50	0	30	0	0	0	0	5	0	0	200	400	0	150	23,2550186382135
0	0	male	68	0	0	2	5-604	1	246	30	10	0	0	0	400	0	0	1,3	0,34	200	400	0	117	27,681660899654
1	0	female	84	0	0	3-4	5-683	0	206	40	0	0	0	0	0	0	5	0	0	150	400	0	119	28,256989886972
1	0	female	75	0	0	2	5-683	0	167	50	0	0	0	0	0	0	0	0,4	0,1	150	400	0	117	28,0403781445281
0	0	male	73	0	0	2	5-55	0	72	40	0	0	0	0	400	0	0	0	0	200	400	0	81	26,1751945211374
1	0	female	73	0	0	3-4	5-55	1	152	25	10	0	0	0	0	0	0	0,4	0,4	200	400	0	121	26,2975778546713
1	0	male	77	0	0	2	5-55	1	210	40	10	0	0	0	0	0	0	0	0	250	400	0	131	24,4472789115646
1	0	female	47	0	0	2	5-683	0	167	65	0	0	0	0	0	0	5	0	0	200	600	0	162	28,0276816608997
0	0	male	41	0	0	3-4	5-541	0	79	50	0	0	0	0	0	500	15	0	0	0	0	500	87	28,3553875236295
1	0	female	51	0	0	3-4	5-683	0	227	60	0	0	0	0	800	0	10	0	0	200	400	0	144	23,9512265931195
0	0	female	74	0	0	3-4	5-59	0	60	15	0	0	0	0	0	0	0	0	0	150	400	0	107	22,189349112426
0	0	female	89	0	0	3-4	5-55	1	283	20	10	0	0	0	0	0	0	0	0	180	300	0	225	24,1415192507804
0	0	female	71	0	0	3-4	5-55	1	262	20	10	0	0	0	0	0	0	0	0	210	300	0	129	27,0551508844953
0	0	female	57	0	0	3-4	5-541	1	341	30	10	0	0	0	400	0	0	0	0	150	300	0	93	26,7697798929209
0	0	male	53	0	0	2	5-541	1	478	0	10	0	0	0	0	3368	7,5	0	0	0	0	4390	134	27,7574872169467
1	0	female	72	0	0	2	5-870	0	138	50	0	0	0	0	0	0	0	0	0	200	500	0	70	26,3979773944081
0	0	male	74	0	0	2	5-603	1	184	40	10	0	0	0	0	0	0	0	0	200	400	0	220	21,4475678458063
0	0	male	65	1	0	1	5-577	1	297	30	10	0	0	0	500	0	0	0	0	200	400	0	514	27,0841590698903
1	0	female	44	1	0	1	5-871	0	104	35	0	0	0	0	0	0	0	0	0	200	400	0	60	18,4013429752066
1	0	male	63	0	0	2	5-59	0	171	75	0	0	0	0	0	0	0	0	0	320	450	0	75	26,5731292517007
0	0	male	64	0	0	2	5-603	0	226	80	0	0	0	0	0	0	7,5	0	0	200	500	0	149	29,3877551020408
0	0	male	75	0	0	2	5-541	1	147	40	10	0	0	0	0	0	0	0	0	150	550	0	166	22,0243225126879
0	0	male	68	0	0	3-4	5-59	0	107	40	0	0	0	0	0	0	0	0,4	0,13	200	400	0	132	26,7299274950717
1	0	male	61	0	0	3-4	5-541	1	369	0	10	0	0	0	0	2010	0	0	0	200	0	1908	208	21,952479338843
0	0	female	54	1	0	3-4	5-541	0	157	50	0	0	0	0	1000	0	0	0	0,01	150	400	0	99	18,3654729109275
0	0	male	69	0	0	3-4	5-541	0	131	60	0	0	0	0	0	0	0	0	0	200	500	0	79	28,982007003985
0	0	male	56	1	0	3-4	5-541	0	179	100	0	0	0	0	0	0	18,75	2,5	1,27	200	400	0	108	26,7949380165289
0	0	female	37	0	0	3-4	5-541	0	229	70	0	0	0	0	0	0	0	1	0,61	200	500	0	188	27,681660899654
0	0	male	51	0	0	3-4	5-541	0	79	50	0	0	0	0	0	0	18,75	0	0	150	600	0	187	25,1651462724127
0	0	female	61	0	0	2	5-55	1	353	30	10	0	0	0	0	0	0	0	0	200	400	0	179	30,1162131519274
0	0	male	56	0	0	3-4	5-59	0	121	30	0	0	0	0	600	0	5	0	0	200	500	0	132	24,5089457652043
0	1	male	65	0	0	2	5-541	1	210	0	10	0	0	0	1000	0	0	0	0	0	500	0	194	35,4921579232017
0	0	male	41	0	0	3-4	5-541	1	169	40	10	0	0	0	600	0	0	0	0	200	500	0	126	23,038752362949
0	0	male	60	1	0	3-4	5-55	1	180	30	10	0	0	0	0	0	0	0	0	150	400	0	144	24,8163265306122
1	0	female	52	0	0	2	5-541	1	377	50	10	0	0	0	700	0	0	0	0,02	200	500	0	157	32,5963718820862
0	0	male	72	0	0	3-4	5-577	1	406	40	10	0	0	0	0	0	0	0	0	240	500	0	179	25,0828630296515
0	0	male	35	0	0	2	5-541	0	76	20	0	0	0	0	0	0	4,5	0	0	190	300	0	62	15,6734693877551
0	0	male	71	0	0	2	5-59	0	135	30	0	0	0	0	450	0	0	0	0	200	500	0	138	26,643598615917
0	0	male	61	0	0	3-4	5-59	0	136	30	0	0	0	0	800	0	0	0	0	200	700	0	224	23,9912128569777
0	0	male	71	1	0	3-4	5-577	0	372	100	0	0	0	0	0	0	5	0	0	200	500	0	294	36,0184365556607
0	0	male	32	1	0	3-4	5-541	1	291	80	20	0	0	0	0	0	0	2,4	1,82	280	550	0	113	27,4285714285714
0	0	male	51	0	0	3-4	5-55	0	34	20	0	0	0	0	0	0	0	0	0	200	400	0	66	25,1651462724127
0	0	male	65	0	0	3-4	5-541	0	106	60	0	0	0	0	0	0	30	2,1	1,47	200	0	0	259	30,1895906291511
1	0	male	51	0	0	3-4	5-55	0	131	0	0	0	54	0	0	0	3,75	0	0	0	0	1110	122	25,1651462724127
1	0	female	57	0	0	3-4	5-683	0	165	35	0	0	0	0	0	0	5	0,5	0,04	150	400	0	148	21,484375
0	0	male	73	0	0	3-4	5-55	1	234	30	10	0	0	0	500	0	0	0	0	200	500	0	152	30,0711684319556
0	0	male	58	0	0	2	5-604	1	308	50	10	0	0	0	1000	0	0	0	0	200	400	0	107	24,2424242424242
0	0	male	53	0	0	2	5-541	0	307	110	0	0	0	0	0	0	0	2,4	1,29	200	600	0	121	27,7634297520661
1	0	female	71	0	0	2	5-59	0	149	35	0	0	0	0	400	0	5	0	0	150	400	0	149	32,0461464508893
1	0	male	67	0	0	2	5-59	0	128	40	0	0	0	0	0	0	0	0	0	200	200	0	116	29,3877551020408
0	0	male	77	0	0	3-4	5-59	0	30	10	0	0	0	0	0	0	0	0	0	200	400	0	66	29,3523545006944
1	0	female	58	0	0	2	5-683	1	268	30	10	0	0	0	0	0	0	0	0	150	400	0	130	29,6875
0	0	male	59	1	0	2	5-604	0	355	50	0	0	0	0	1200	0	10	0	0	250	600	0	126	31,0137051039698
0	1	female	59	0	0	2	5-871	0	324	80	0	0	0	0	0	0	0	0	0	160	400	0	141	24,6097337006428
0	0	male	64	1	0	3-4	5-541	1	224	40	20	0	0	0	0	0	15	0,5	0,34	200	500	0	253	19,1358024691358
1	0	male	31	0	1	2	5-541	1	142	30	20	0	0	0	600	0	0	0	0	240	600	0	92	25,5095332018409
0	1	male	69	0	0	2	5-604	1	182	50	10	0	0	0	800	0	15	0	0	200	400	0	277	25,1807851239669
1	1	female	65	0	0	3-4	5-870	0	127	45	0	0	0	0	0	0	5	0	0	150	460	0	188	27,9430976919727
0	0	female	69	0	0	3-4	5-541	1	340	35	10	0	0	0	500	0	0	0	0	150	400	0	137	24,21875
1	0	male	71	0	0	2	5-55	1	223	50	10	0	0	0	800	0	5	0	0	250	500	0	172	32,1119524067063
0	0	male	72	0	0	3-4	5-59	0	60	25	0	0	0	0	0	0	0	0	0	180	400	0	74	24,3910588392529
0	0	male	40	1	0	3-4	5-55	0	50	0	0	0	0	60	1000	0	0	2,2	1,02	300	0	0	61	33,4438173728687
1	0	female	81	0	0	3-4	5-59	0	75	25	0	0	0	0	300	0	0	0	0	250	450	0	99	28,7132111981524
0	0	male	72	0	0	1	5-59	0	106	25	0	0	0	0	600	0	5	0	0	200	400	0	65	23,355636914531
0	0	female	59	0	0	2	5-59	0	45	15	0	0	0	0	300	0	0	0	0	200	400	0	85	25,9106843468983
1	0	female	61	0	0	3-4	5-55	0	172	45	0	0	0	0	600	0	20	2,1	1,45	200	600	0	194	30,1162131519274
1	0	female	61	0	0	2	5-541	1	204	25	0	0	0	0	0	0	0	0	0	200	400	0	130	30,4831580551745
1	0	male	74	0	0	3-4	5-577	0	308	125	0	0	0	0	1200	0	10	0	0	200	400	0	171	34,6020761245675
0	0	male	66	0	0	3-4	5-59	0	142	35	0	0	0	0	0	0	0	0	0	200	400	0	56	26,8786781349027
0	0	male	64	0	0	2	5-604	0	117	25	0	0	0	0	600	0	5	0	0	250	250	0	232	27,3981756824485
0	1	female	61	0	0	2	5-541	1	281	40	10	0	0	0	0	0	3,75	0	0	200	600	0	162	31,1950948402596
0	0	male	70	0	0	3-4	5-603	1	233	15	10	0	0	0	1000	0	0	0	0	200	400	0	95	25,3934311203181
1	0	male	69	0	0	2	5-604	1	122	25	10	0	0	0	800	0	0	0	0	200	400	0	121	30,0232438016529
1	0	male	71	1	0	3-4	5-541	0	121	50	0	0	0	0	0	0	0	0	0	200	500	0	48	36,0184365556607
0	1	male	51	0	0	1	5-604	1	245	25	10	0	0	0	800	0	0	0	0	200	400	0	125	24,021275987303
0	0	female	40	0	0	1	5-651	0	88	30	0	0	0	0	400	0	0	0	0	180	400	0	52	21,9363474122546
0	0	male	82	0	0	3-4	5-541	0	92	50	0	0	0	0	0	0	7,5	1,9	0,93	150	0	0	97	22,5827091723437
1	0	female	77	0	0	2	5-871	0	216	50	0	0	0	0	1500	0	0	0	0	150	400	0	124	28,4005479635136
1	0	male	72	0	0	2	5-55	1	176	20	0	0	0	0	400	0	0	0	0	180	500	0	123	24,5351239669421
1	0	male	52	0	0	2	5-604	0	256	50	0	0	0	0	800	0	5	0	0	200	400	0	102	26,1492768595041
1	0	female	64	0	0	2	5-870	0	98	50	0	0	0	0	800	0	0	0	0	200	400	0	72	27,8851873884593
1	0	female	50	0	0	2	5-541	1	232	0	10	0	0	0	0	694	0	0	0	0	0	1056	106	18,0802103879027
0	0	female	62	0	0	2	5-59	0	79	30	0	0	0	0	0	0	0	0	0	200	400	0	124	42,5170068027211
0	0	male	43	0	0	3-4	5-541	1	226	0	10	0	0	0	0	1600	0	0	0	0	0	1100	84	17,6897888516692
0	1	female	61	0	0	3-4	5-541	0	488	90	0	0	0	0	1500	0	7,5	1,1	0,04	200	400	0	65	26,7228725206067
0	0	male	58	0	0	2	5-577	1	370	50	10	0	0	0	100	0	0	2,2	1,1	250	600	0	213	24,8579545454545
1	0	female	68	0	0	2	5-59	0	78	35	0	0	0	0	0	0	0	0,8	0,43	150	400	0	67	37,6378486205729
0	0	male	49	0	0	2	5-604	1	130	30	10	0	0	0	0	0	0	0	0	200	400	0	146	29,0687961508904
1	0	female	46	0	0	2	5-541	0	134	40	0	0	0	0	600	0	8,75	0	0	200	400	0	99	28,125
1	0	male	52	0	0	2	5-604	1	106	30	10	0	0	0	0	0	0	0	0	200	400	0	46	28,3737024221453
1	0	female	33	0	0	1	5-651	0	124	35	0	0	0	0	0	0	0	0	0	200	500	0	79	21,6041047799082
0	0	male	73	1	0	3-4	5-55	0	156	35	0	0	0	0	400	0	0	0	0	200	400	0	56	26,1751945211374
0	0	male	76	0	0	3-4	5-541	1	101	0	0	0	0	0	0	620	0	0	0	0	0	683	165	26,643598615917
0	0	female	63	0	0	2	5-59	0	65	20	0	0	0	0	0	0	0	0	0	130	300	0	78	21,2585034013605
1	0	female	62	0	0	2	5-59	0	63	30	0	0	0	0	0	0	0	1,2	0,28	230	400	0	82	24,2424242424242
1	0	male	79	0	0	2	5-59	0	99	40	0	0	0	0	0	0	0	0	0	200	400	0	77	26,3036189154816
0	0	female	77	0	0	3-4	5-541	1	246	0	10	0	0	0	0	1200	0	0	0	0	0	1650	176	25,6311674996796
0	0	male	57	1	0	3-4	5-541	1	137	0	10	0	0	0	0	848	0	0	0	0	0	826	99	18,210197710718
0	0	male	68	0	0	3-4	5-604	1	229	50	10	0	0	0	400	0	0	0,9	0,05	200	600	0	184	24,7720967102656
1	0	female	80	0	0	3-4	5-59	0	176	70	0	0	0	0	1000	0	5	0	0	200	400	0	92	30,8596073765616
0	0	female	65	0	0	3-4	5-59	0	87	20	0	0	0	0	600	0	3,75	0	0	200	500	0	86	26,4380708219837
0	0	male	71	0	0	3-4	5-541	1	123	25	10	0	0	0	0	0	0	1,5	1,05	130	0	0	329	24,6913580246914
0	0	male	49	0	0	2	5-604	1	128	50	0	0	0	0	800	0	25	0	0	250	400	0	84	28,3107895564643
0	0	male	81	0	0	3-4	5-59	0	108	30	0	0	0	0	0	0	0	0	0	300	500	0	108	27,968016063681
1	0	male	65	0	0	3-4	5-541	0	266	70	0	0	0	0	0	0	11,25	2,3	1,9	150	0	0	199	31,4814814814815
0	0	male	68	0	0	3-4	5-59	0	39	0	0	0	0	0	700	0	0	0	0	80	0	0	35	26,7299274950717
1	0	male	76	0	0	2	5-871	0	147	60	0	0	0	0	0	0	3,75	0	0	0	0	1361	195	29,4117647058824
0	1	female	69	0	0	2	5-576	1	323	40	10	0	0	0	1500	0	0	0	0	200	400	0	219	24,092970521542
1	0	female	43	0	0	2	5-652	0	98	35	0	0	0	0	0	0	0	0	0	200	400	0	65	21,7180660897457
0	1	female	50	0	0	2	5-541	1	161	30	10	0	0	0	0	0	0	0	0	200	400	0	182	23,7386621315193
0	1	male	73	1	0	3-4	5-55	0	244	50	0	0	0	0	1500	0	22,5	0	0	200	500	0	225	28,9050757312984
1	1	female	50	1	0	3-4	5-541	1	179	20	10	0	0	0	0	0	0	0	0	150	400	0	462	20,4782666138195
0	0	male	64	0	0	3-4	5-541	0	95	40	0	0	0	0	0	0	0	1,9	0,89	200	0	0	174	30,3460743801653
1	0	male	64	0	0	2	5-541	1	250	100	0	0	0	0	600	0	10	2,8	2,04	350	700	0	151	34,2857142857143
1	0	male	65	0	0	2	5-604	1	154	50	10	0	0	0	0	0	0	0	0	200	440	0	251	29,40778799351
1	0	female	70	0	0	2	5-541	1	391	50	10	0	0	0	1000	0	0	0,8	0,04	150	500	0	13	30,4779662232421
0	0	male	52	0	0	2	5-55	0	332	100	0	0	0	0	1000	0	5	0	0	250	600	0	214	33,1397550814291
1	0	male	67	0	0	2	5-577	1	353	30	10	0	0	0	0	0	0	0	0	200	400	0	180	22,3093564088697
1	0	male	72	0	0	2	5-59	0	141	40	0	0	0	0	0	0	0	0	0	270	500	0	100	27,4691358024691
0	0	female	33	0	0	2	5-541	1	172	30	10	0	0	0	0	0	0	0	0	200	500	0	107	20,9839876033058
1	0	male	62	0	0	2	5-59	0	123	40	0	0	0	0	0	0	0	0	0	250	500	0	63	30,0612787605503
0	0	male	77	0	0	3-4	5-59	0	172	40	0	0	0	0	0	0	0	0	0	150	400	0	199	22,343515592582
1	0	male	73	0	0	2	5-59	0	149	40	0	0	0	0	0	0	3,75	0	0	200	500	0	115	29,7265160523187
1	1	female	81	0	0	3-4	5-541	1	219	20	10	0	0	0	0	0	0	0	0	120	400	0	266	17,578125
0	1	female	56	1	0	2	5-55	1	238	40	10	0	0	0	0	0	0	0	0	150	300	0	173	27,34375
1	0	male	75	0	0	3-4	5-603	0	108	50	0	0	0	0	0	0	5	0	0	200	400	0	125	25,9259259259259
1	0	female	56	0	0	2	5-541	1	155	30	10	0	0	0	0	0	0	0	0	200	500	0	162	40,8304498269896
0	0	male	64	0	0	2	5-541	1	272	40	10	0	0	0	0	0	0	0	0	120	300	0	116	21,7994451050337
0	0	female	59	0	0	2	5-652	0	153	65	0	0	0	0	0	0	3,75	0	0	200	400	0	114	28,125
1	0	male	59	0	0	2	5-577	1	506	130	10	0	0	0	0	0	8,75	2	1,61	200	600	0	245	29,1686922702965
0	0	female	54	1	0	2	5-55	1	218	25	10	0	0	0	0	0	0	0	0	160	450	0	91	29,296875
1	1	female	29	0	0	1	5-651	0	120	60	0	0	0	0	0	0	0	0	0	200	400	0	101	22,4913494809689
0	0	male	78	0	0	3-4	5-59	0	44	0	0	0	0	0	800	0	0	0	0	0	30	0	19	25,8805706350208
0	0	female	60	0	0	1	5-870	0	132	50	0	0	0	0	800	0	0	0	0	200	400	0	80	24,034609838167
1	0	female	69	0	0	2	5-577	0	483	70	0	40	0	0	0	0	0	2,1	1,59	0	0	0	226	34,6626518679318
0	0	male	57	1	0	2	5-55	0	108	10	0	0	0	0	1400	0	0	0	0	300	300	0	34	35,8564308508731
1	0	female	60	0	0	3-4	5-652	0	120	50	0	0	0	0	600	0	7,5	0	0	200	500	0	203	22,9853975121687
0	0	male	72	0	0	1	5-603	0	219	70	0	0	0	0	0	0	3,75	0	0	200	400	0	128	24,6913580246914
0	0	female	79	0	0	2	5-55	1	221	70	10	0	0	0	0	0	7,5	0	0,01	150	400	0	168	31,1634349030471
1	0	female	43	0	0	1	5-683	0	173	50	0	0	0	0	800	0	5	0	0	240	400	0	71	37,3418686175888
1	0	male	66	1	0	2	5-603	1	189	30	10	0	0	0	0	0	3,75	0	0	200	400	0	173	29,0612244897959
1	0	male	42	0	0	2	5-55	0	200	100	0	0	0	0	800	0	25	0	0	100	500	0	250	27,3981756824485
0	1	male	78	0	0	3-4	5-603	1	247	20	10	0	0	0	0	0	7,5	1,7	1,35	0	0	0	225	26,7949380165289
1	1	female	59	0	0	2	5-541	1	394	30	10	0	0	0	500	0	3,75	0	0	200	400	0	251	28,125
1	0	male	58	0	0	3-4	5-603	1	156	30	10	0	0	0	0	0	0	0	0	200	500	0	277	30,4831580551745
1	1	female	62	0	0	1	5-541	1	343	25	10	0	0	0	400	0	0	0	0	180	400	0	114	22,3132784291452
1	0	male	80	0	0	3-4	5-577	0	341	50	0	50	0	0	0	0	0	3,1	1,51	0	0	0	278	24,3823729785937
1	0	male	49	0	0	1	5-603	0	115	50	0	0	0	0	0	0	15	0	0	240	500	0	178	22,2222222222222
1	0	male	79	0	0	2	5-603	1	150	45	0	0	0	0	0	0	15	0	0	200	400	0	159	28,4081632653061
1	0	female	43	0	0	1	5-651	0	172	70	0	0	0	0	0	0	0	0	0	200	400	0	73	21,6296487603306
0	0	female	75	0	0	3-4	5-541	1	196	0	10	0	0	0	0	1200	0	0	0	0	0	1100	172	22,265625
1	0	female	41	0	0	2	5-652	0	94	70	0	0	0	0	0	0	0	0	0	300	600	0	57	41,9287211740042
0	1	male	67	0	0	2	5-604	1	210	30	10	0	0	0	0	0	0	0	0	300	400	0	236	25,5280073461892
1	0	male	76	0	0	3-4	5-577	1	302	50	10	0	0	0	0	0	0	1,6	1,37	0	0	0	71	23,3234180638183
1	1	female	55	0	0	2	5-541	1	247	35	10	0	0	0	0	0	0	0	0	200	400	0	221	23,0111768573307
1	0	female	60	0	0	2	5-871	0	160	50	0	0	0	0	900	0	5	0,8	0,1	240	400	0	155	25,0593070266297
1	1	male	60	1	0	2	5-604	1	290	30	10	0	0	0	0	0	0	0	0	200	500	0	174	27,4598219447335
0	0	male	61	0	0	3-4	5-55	0	255	130	0	0	0	0	0	0	10	2,2	1,58	250	500	0	52	44,4081632653061
0	0	female	55	0	0	2	5-55	1	223	30	10	0	0	0	0	0	0	0	0	200	400	0	145	25,3443526170799
0	0	male	70	0	0	3-4	5-603	1	173	20	0	0	0	0	800	0	0	0	0	200	400	0	122	22,77318640955
0	1	female	58	1	0	2	5-541	1	119	0	10	0	0	0	0	700	0	3,1	0,16	0	0	750	119	21,295294753921
0	0	female	34	1	0	2	5-55	0	151	120	0	0	0	0	0	0	15	0	0	200	500	0	122	24,4897959183673
0	0	female	63	0	0	3-4	5-541	0	256	80	0	0	0	0	1000	0	15	0	0,03	240	500	0	317	35,7559561895442
0	0	male	51	0	0	2	5-603	0	99	50	0	0	0	0	0	0	0	0	0	200	500	0	123	27,7551020408163
1	0	female	39	0	0	1	5-651	0	120	40	0	0	0	0	0	0	5	0	0	200	400	0	86	26,078971533517
1	0	male	65	0	0	2	5-604	1	193	30	10	0	0	0	0	0	0	0	0	200	500	0	128	27,0416441319632
0	0	male	80	1	0	3-4	5-541	0	130	40	0	0	0	0	0	0	16	0	0	200	400	0	274	24,4535684096124
0	0	female	69	0	0	2	5-541	1	246	45	10	0	0	0	0	0	0	0	0	150	400	0	218	22,6666666666667
0	0	male	60	1	0	3-4	5-541	0	134	70	0	0	0	0	0	0	7,5	1,8	0,42	120	400	0	144	21,2244897959184
0	0	male	59	0	0	2	5-55	0	195	55	0	0	0	0	0	0	10	0	0	200	400	0	173	32,1119524067063
0	0	male	61	1	0	3-4	5-55	1	185	40	10	0	0	0	0	0	0	0	0	170	400	0	155	30,4772192430848
1	1	female	75	0	0	3-4	5-541	0	245	50	0	50	0	0	0	0	0	0	0	200	440	0	269	35,4924578527063
1	0	female	47	0	0	2	5-683	1	198	30	10	0	0	0	0	0	0	0	0	220	400	0	82	25,3515413737155
1	0	male	24	1	0	2	5-541	1	104	40	10	0	0	0	500	0	0	0	0	200	500	0	174	17,110020661157
0	1	female	59	1	0	2	5-541	1	287	35	10	0	0	0	0	0	0	1,7	1,35	130	300	0	397	18,3654729109275
0	0	female	44	1	0	2	5-541	1	246	20	10	0	0	0	600	0	0	0	0	200	500	0	132	28,719723183391
0	1	male	76	0	0	2	5-541	1	218	50	10	0	0	0	0	0	0	2	1,33	150	0	0	284	31,3145661157025
1	0	female	68	0	0	2	5-870	0	137	45	0	0	0	0	0	0	0	1,8	1,28	0	0	0	96	24,8015873015873
0	0	male	59	0	0	2	5-541	0	208	100	0	0	0	0	800	0	0	1,2	0,57	250	500	0	99	29,1686922702965
0	0	female	45	0	0	3-4	5-541	0	165	70	0	0	0	0	0	0	15	0	0	200	500	0	109	50,78125
1	0	male	71	0	0	2	5-59	0	131	40	0	0	0	0	0	0	0	0	0	150	500	0	117	30,5555555555556
1	0	male	77	0	0	3-4	5-59	0	139	50	0	0	0	0	0	0	0	0	0	150	500	0	62	23,0300453514739
1	0	male	60	0	0	2	5-59	0	97	35	0	0	0	0	0	0	0	2	1,25	200	500	0	105	31,6734693877551
1	0	female	43	0	0	1	5-683	1	178	75	0	0	0	0	0	0	0	0	0	150	400	0	75	25,78125
1	0	female	48	0	0	2	5-683	0	165	60	0	0	0	0	0	0	0	0	0	200	400	0	71	22,8623685413809
1	0	female	48	0	0	2	5-683	0	122	90	0	0	0	0	1000	0	0	0	0	360	500	0	59	29,296875
0	0	male	75	0	0	2	5-541	1	274	50	10	0	0	0	0	0	15	0	0	200	500	0	233	26,1224489795918
1	0	male	46	1	0	3-4	5-541	1	237	0	10	0	0	0	0	1800	0	0	0	0	0	1700	208	23,7196092506476
0	1	male	69	1	0	3-4	5-541	1	273	60	10	0	0	0	0	0	0	1,6	0,03	200	500	0	259	27,7574872169467
0	0	female	48	0	0	2	5-59	0	100	35	0	0	0	0	0	0	0	0	0	250	400	0	53	26,3979773944081
1	0	male	59	0	0	3-4	5-604	0	194	60	0	0	0	0	0	0	5	0	0	200	400	0	205	28,9811434378411
0	0	male	61	0	0	2	5-55	0	142	50	0	0	0	0	0	0	5	0	0	200	500	0	99	29,6083758127041
1	0	male	45	1	0	2	5-55	0	152	50	0	0	0	0	0	0	15	0	0	200	500	0	103	29,9835879308168
1	0	female	56	1	0	2	5-870	0	123	50	0	0	0	0	0	0	0	0	0	200	400	0	133	21,2585034013605
1	0	female	52	0	0	2	5-541	1	339	30	10	0	0	0	0	0	0	0	0	180	500	0	50	22,5465764803607
0	1	male	73	0	0	2	5-541	1	390	50	10	0	0	0	200	0	10	0	0	180	500	0	193	25,207756232687
0	0	male	47	0	0	3-4	5-576	0	200	50	0	0	0	0	200	0	0	2,8	1,91	500	50	0	202	39,3853305785124
0	0	male	71	1	0	2	5-603	1	183	20	10	0	0	0	0	0	0	0	0	120	400	0	152	24,0317093723667
0	0	male	55	0	0	2	5-55	0	221	50	0	40	0	0	0	0	5	0	0	200	600	0	99	29,6679712157556
1	0	female	69	0	0	2	5-683	0	246	85	0	0	0	0	800	0	5	2,1	0,69	150	500	0	323	24,7409372871024
0	0	female	28	0	0	1	5-683	0	67	30	0	0	0	0	0	0	0	0	0	100	400	0	48	28,7317468902109
0	0	male	67	0	0	2	5-59	0	133	30	0	0	0	0	400	0	0	0	0	200	400	0	53	24,6913580246914
1	0	female	28	0	0	1	5-651	0	126	50	0	0	0	0	0	0	0	0	0	200	400	0	112	25,2173585757838
0	0	female	68	0	0	3-4	5-55	0	189	70	0	40	0	0	0	0	27,5	1,7	1,32	180	480	0	251	26,9598403417247
1	1	female	41	0	0	2	5-541	1	412	50	10	0	0	0	0	0	0	2,7	0,68	150	400	0	171	25,5296448712087
1	0	female	40	0	0	1	5-683	0	79	30	0	0	0	0	500	0	5	0	0	200	400	0	86	23,2550186382135
1	0	male	75	0	0	2	5-55	1	186	40	10	0	0	0	0	0	0	0	0	250	500	0	130	26,2649438473614
0	0	male	58	0	0	2	5-55	1	105	50	0	0	0	0	0	0	0	2,4	1,75	250	400	0	234	27,1669192713546
0	0	male	63	0	0	2	5-55	0	165	80	0	0	0	0	0	0	0	2	1,01	250	500	0	212	29,3657633502506
1	0	male	70	1	0	3-4	5-541	0	161	80	0	0	0	0	0	0	0	2,8	1,38	400	0	0	139	35,0620891161432
0	0	female	58	0	0	3-4	5-59	0	233	50	0	0	0	0	0	0	0	2,7	2,03	200	0	0	107	22,8328793462586
0	0	male	61	0	0	2	5-871	0	166	50	0	0	0	0	0	0	0	0	0	250	1600	0	107	25
0	0	male	71	0	0	2	5-603	1	133	30	10	0	0	0	0	0	0	0	0	150	500	0	130	25,6489176156766
1	0	female	74	0	0	2	5-541	1	388	40	10	0	0	0	0	0	0	0	0	200	400	0	244	30,1162131519274
1	0	female	41	0	0	1	5-870	0	119	40	0	0	0	0	0	0	0	0	0	200	400	0	78	19,1953027964922
1	0	female	66	0	0	2	5-541	1	150	30	0	0	0	0	0	0	0	0	0	150	400	0	129	27,2508874466636
0	0	male	75	0	0	3-4	5-55	0	171	60	0	0	0	0	0	0	20	0	0	200	500	0	185	27,1468144044321
0	0	male	68	0	0	3-4	5-541	0	297	140	0	0	0	0	0	0	7,5	2,9	1,82	200	440	0	279	26,5432098765432
0	0	male	55	1	0	2	5-55	0	100	35	0	0	0	0	1000	0	7,5	0	0	300	500	0	81	29,4117647058824
1	1	female	69	1	0	3-4	5-55	1	157	20	10	0	0	0	0	0	0	0	0	150	450	0	227	27,3796646836128
1	0	female	57	0	0	1	5-870	0	99	40	0	0	0	0	0	0	0	0	0	150	400	0	104	23,0111768573307
1	0	male	37	0	1	3-4	5-541	1	169	0	10	0	0	0	0	1100	0	0	0	0	0	1100	106	28,735632183908
0	0	female	56	0	0	3-4	5-541	1	107	0	10	0	0	0	0	700	0	0	0	0	0	1500	70	24,7409372871024
0	0	male	76	0	0	2	5-541	0	109	70	0	0	0	0	0	0	0	2,1	1,27	200	400	0	185	28,4053375611045
0	0	male	75	0	0	2	5-603	0	194	55	0	0	0	0	920	0	0	0	0	240	400	0	230	25,4326859558726
0	0	male	46	1	0	3-4	5-541	0	113	90	0	0	0	0	0	0	20	1,7	0,56	200	600	0	126	23,7196092506476
1	0	male	77	0	0	2	5-541	1	172	30	10	0	0	0	0	0	0	0	0	140	400	0	198	24,2214532871972
0	0	male	64	1	0	2	5-541	1	197	30	20	0	0	0	0	0	0	0,4	0,04	0	500	0	86	24,2214532871972
1	0	male	72	0	0	2	5-55	1	264	50	20	0	0	0	0	0	0	0,8	0,47	200	500	0	152	28,0890109547143
0	0	male	50	0	0	3-4	5-541	1	140	40	10	0	0	0	0	0	0	0	0	200	500	0	74	30,6689049586777
0	0	male	81	0	0	3-4	5-541	1	189	30	10	0	0	0	0	0	0	1,5	0,88	200	500	0	285	25,7629805786762
0	0	female	81	0	0	3-4	5-541	1	226	50	10	0	0	0	0	0	15	2,2	1,52	120	400	0	165	19,4674012855831
1	0	male	70	0	0	2	5-541	1	196	40	10	0	0	0	0	0	7,5	0	0	200	600	0	213	30,3871052979257
0	0	male	58	1	0	2	5-55	0	51	20	0	0	0	0	1200	0	0	0	0	200	200	0	66	35,8564308508731
0	0	male	73	0	0	2	5-541	1	137	40	10	0	0	0	0	0	0	0	0	150	400	0	102	23,1544077879935
0	1	male	77	0	0	2	5-55	1	198	50	10	0	0	0	0	0	7,5	2,1	1,63	300	600	0	216	31,561671506123
1	0	male	54	0	0	2	5-604	1	138	30	10	0	0	0	0	0	0	0	0	200	400	0	134	22,8930740819877
1	0	male	60	0	0	3-4	5-541	1	350	50	10	0	0	0	0	0	15	2,7	1,69	200	400	0	104	28,0496712929145
1	1	female	38	1	0	2	5-541	0	380	50	0	50	0	0	0	0	15	0	0	220	600	0	388	34,312524071286
1	0	female	76	1	0	3-4	5-541	1	186	10	10	0	0	0	0	1000	0	0	0	0	0	0	149	18,2183224271267
0	0	female	53	0	0	3-4	5-541	1	157	40	10	0	0	0	0	0	5	0	0	160	300	0	186	23,4375
0	0	male	72	0	0	3-4	5-604	0	94	50	0	0	0	0	0	0	0	0	0	200	400	0	112	22,2290619335864
0	1	male	73	0	0	3-4	5-577	1	251	50	10	0	0	0	0	0	0	1,9	1,52	200	0	0	109	29,7004132231405
1	0	male	75	0	0	2	5-541	1	315	0	10	0	0	0	0	3500	0	0	0	0	0	2000	174	23,9868703446535
0	0	male	72	0	0	2	5-541	1	210	30	10	0	0	0	0	0	3,75	0	0	150	400	0	169	22,8373702422145
1	0	female	60	0	0	2	5-541	1	662	20	10	0	0	0	1500	0	0	0	0	230	600	0	50	30,4076265614727
0	0	female	73	0	0	3-4	5-59	0	61	20	0	0	0	0	400	0	0	0	0	150	300	0	109	23,5078053259871
0	0	female	54	0	0	2	5-871	0	143	50	0	0	0	0	600	0	0	0	0	180	400	0	120	21,7993079584775
0	0	female	46	1	0	2	5-651	0	58	30	0	0	0	0	600	0	0	0	0	200	400	0	109	27,734375
0	0	male	73	0	0	3-4	5-604	1	123	35	10	0	0	0	0	0	0	0	0	200	400	0	167	25,4200146092038
0	0	female	87	0	0	3-4	5-541	1	228	25	10	0	0	0	0	0	0	0	0	180	400	0	231	23,4235574063058
0	0	female	75	0	0	3-4	5-541	1	243	10	10	0	0	0	0	1200	3,75	0	0	0	0	1500	154	19,5918367346939
0	0	female	60	1	0	3-4	5-541	0	117	70	0	0	0	0	0	0	11,25	0,6	0,26	200	500	0	171	40,4897959183673
1	0	male	69	1	0	2	5-604	1	339	20	10	0	0	0	0	0	0	3	1,42	200	400	0	140	21,7993079584775
0	0	male	68	0	0	2	5-604	1	186	30	10	0	0	0	0	0	0	0	0	200	400	0	163	28,6989795918367
1	0	male	64	0	0	2	5-603	0	133	50	0	0	0	0	0	0	0	0	0	200	500	0	101	30,8293397637435
0	0	male	68	1	0	3-4	5-541	0	188	50	0	0	0	0	0	0	7,5	1,5	0,06	210	500	0	197	21,6049382716049
0	1	male	72	0	0	2	5-603	0	130	50	0	0	0	0	0	0	11,25	0	0	200	400	0	223	25,6895619253651
0	0	male	65	0	0	2	5-603	1	142	30	10	0	0	0	0	0	0	0	0	320	600	0	99	27,3674141779148
0	1	female	64	0	0	2	5-683	1	196	50	10	0	0	0	800	0	0	0	0	150	400	0	232	27,6303670891628
0	0	female	48	0	0	2	5-59	1	72	35	0	0	0	0	0	0	0	0	0	200	400	0	113	27,8851873884593
0	0	female	67	0	0	3-4	5-541	0	94	45	0	0	0	0	0	0	15	0	0	180	500	0	189	19,5716812826979
1	1	female	57	0	0	1	5-870	0	69	30	0	0	0	0	0	0	0	0	0	200	400	0	127	20,3222528668892
0	0	male	61	0	0	3-4	5-577	1	235	25	10	0	0	0	0	0	0	0	0	200	400	0	115	20,7612456747405
0	0	male	69	0	0	3-4	5-55	1	346	50	20	0	0	0	0	0	0	2,6	1,28	240	500	0	145	31,1791383219955
1	0	female	45	1	0	2	5-541	0	162	70	0	0	0	0	0	0	3,75	0	0	200	400	0	143	19,265306122449
0	1	female	64	0	0	2	5-59	0	58	40	0	0	0	0	0	0	0	0	0	200	300	0	97	20,8979591836735
0	0	female	27	0	0	1	5-870	0	71	20	0	0	0	0	0	0	0	0	0	100	300	0	83	17,5063898322888
0	0	female	51	0	0	1	5-870	0	132	50	0	0	0	0	800	0	0	0	0	200	400	0	68	22,6473769605192
0	0	female	63	0	0	2	5-541	0	100	60	0	0	0	0	0	0	0	0	0	0	0	700	90	21,9363474122546
1	0	female	63	0	0	3-4	5-541	0	172	50	0	0	0	0	0	0	20	0,5	0,35	200	450	0	400	20,9321201247383
1	0	male	72	0	0	3-4	5-541	0	157	60	0	0	0	0	0	0	3,75	0	0	200	500	0	127	22,2290619335864
0	0	male	64	1	0	3-4	5-604	1	97	30	10	0	0	0	0	0	0	0	0	250	400	0	223	27,6360544217687
1	0	female	29	0	0	1	5-870	0	115	20	0	0	0	0	800	0	0	0	0	250	400	0	61	20,0692041522491
1	0	male	68	1	0	3-4	5-603	1	343	40	10	0	0	0	0	0	0	2	0,89	250	600	0	178	29,0659268067116
0	0	male	64	0	0	3-4	5-604	0	210	50	0	0	0	0	0	0	20	2,2	1,55	250	0	0	209	24,7251829329413
0	0	female	55	0	0	3-4	5-541	1	464	40	0	0	0	0	1500	0	5	0	0	320	500	0	95	24,8357634994392
1	0	female	67	0	0	2	5-59	0	65	25	0	0	0	0	0	0	0	0	0	200	400	0	134	17,3134103654635
1	0	male	76	0	0	2	5-541	1	173	50	10	0	0	0	0	0	0	0	0	240	400	0	107	31,3145661157025
0	0	male	56	1	0	2	5-541	0	47	25	0	0	0	0	0	0	0	0	0	200	0	300	97	23,3843537414966
0	0	male	72	0	0	2	5-603	1	198	40	10	0	0	0	600	0	0	0	0	200	400	0	361	24,9680097375238
0	0	male	56	0	0	3-4	5-541	1	201	0	10	0	0	0	0	1700	0	0	0	0	0	1700	289	25,7370814149675
0	0	female	71	1	0	3-4	5-541	0	191	50	0	0	0	0	1000	0	0	0	0	300	400	0	131	24,3496091246956
0	0	male	67	0	0	2	5-603	1	204	30	10	0	0	0	0	0	0	0	0	220	400	0	108	31,4359113034073
0	1	male	70	0	0	3-4	5-577	1	236	25	10	0	0	0	0	0	0	0	0	200	300	0	120	17,6326530612245
0	0	female	63	0	0	3-4	5-541	1	243	50	10	0	0	0	0	0	15	0	0	200	500	0	255	45,2005259697567
1	1	male	70	0	0	2	5-603	1	220	80	10	0	0	0	0	0	0	0	0	200	500	0	235	30,4779662232421
1	0	male	57	0	0	3-4	5-541	1	88	0	10	0	0	0	0	620	0	0	0	0	0	676	133	24,1516725033209
0	0	female	68	0	0	3-4	5-541	0	103	60	0	0	0	0	0	0	0	1,9	0,98	0	0	0	30	15,5895691609977
1	0	male	57	0	0	1	5-604	1	218	50	10	0	0	0	0	0	0	0	0	200	400	0	143	25,1023913330691
0	0	male	56	0	0	3-4	5-59	0	115	25	0	0	0	0	0	0	0	0	0	220	250	0	388	24,5089457652043
1	0	male	74	0	0	3-4	5-55	0	235	90	0	0	0	0	0	0	18,75	2,6	2,04	0	0	0	177	29,5619457135179
1	0	male	76	0	0	3-4	5-541	1	276	0	10	0	0	0	0	1300	0	0	0	0	0	1600	136	28,7317468902109
1	0	female	75	0	0	3-4	5-652	0	156	35	0	0	0	0	0	0	0	0	0	200	400	0	113	29,3847566574839
1	0	male	66	1	0	2	5-604	1	169	50	10	0	0	0	0	0	0	1,8	1,4	200	400	0	141	27,4717071277136
0	1	female	49	0	0	1	5-55	0	173	70	0	0	0	0	0	0	15	0	0	100	400	0	186	25,2595155709343
0	0	male	56	0	0	3-4	5-541	0	68	0	10	0	0	0	0	600	0	0	0	0	0	700	143	25,7370814149675
0	0	female	47	1	0	3-4	5-55	1	148	40	10	0	0	0	0	0	0	2,4	1,38	150	500	0	129	21,4109449847583
1	1	male	30	0	0	1	5-541	1	181	0	10	0	0	0	0	1400	3,75	0	0	0	0	1300	173	31,1418685121107
1	0	male	63	0	0	3-4	5-55	1	180	40	10	0	0	0	0	0	0	0	0	300	600	0	129	32,3232323232323
1	0	female	45	1	0	2	5-683	1	254	50	10	0	0	0	400	0	0	0	0	170	400	0	123	19,2335607490202
0	1	female	66	0	0	3-4	5-541	1	154	20	10	0	0	0	0	0	0	1,5	1,13	0	0	0	166	27,3399119996583
0	0	female	53	0	0	2	5-55	1	237	30	10	0	0	0	400	0	0	0	0	180	400	0	106	26,171875
0	0	male	71	1	0	2	5-604	0	117	30	0	0	0	0	0	0	0	0	0	270	400	0	178	24,8356464572681
1	0	male	70	0	0	3-4	5-541	0	145	50	0	0	0	0	1200	0	3,75	0	0	0	0	1000	70	25,2595155709343
1	0	male	22	1	0	1	5-55	1	193	35	10	0	0	0	500	0	0	0	0	200	400	0	120	17,9591836734694
1	0	female	62	0	0	3-4	5-652	0	94	35	0	0	0	0	1000	0	10	0	0	250	600	0	124	27,0051309748852
0	0	male	66	0	0	2	5-603	0	113	40	0	0	0	0	600	0	20	0	0,02	200	400	0	146	25,2493372048984
0	1	male	65	0	1	3-4	5-604	0	172	75	0	0	0	0	0	0	0	0	0	200	500	0	480	28,78210575368
1	0	female	63	0	0	3-4	5-541	1	172	50	10	0	0	0	0	0	0	0	0	200	500	0	194	45,2005259697567
0	1	male	69	0	0	2	5-541	0	79	60	0	0	0	0	0	0	7,5	0	0	160	700	0	224	25,7959183673469
0	0	female	63	0	0	3-4	5-55	0	54	20	0	0	0	0	1200	0	0	0	0	130	400	0	60	35,81771071483
0	0	male	63	1	0	2	5-577	1	239	20	10	0	0	0	0	0	0	0	0	150	400	0	232	24,4897959183673
0	0	male	70	0	0	3-4	5-577	0	389	40	0	50	0	0	0	0	10	0,4	0,03	200	500	0	103	35,553243149497
0	0	male	68	0	0	2	5-603	1	212	30	10	0	0	0	0	0	21,25	0	0	280	500	0	173	31,0978907517577
1	1	female	45	0	0	1	5-541	1	342	30	10	0	0	0	800	0	0	0	0	150	400	0	317	21,484375
1	0	male	45	1	0	2	5-55	1	193	30	10	0	0	0	400	0	0	0	0	200	400	0	162	24,0754738109235
0	0	male	73	0	0	3-4	5-604	1	122	25	10	0	0	0	0	0	0	1,9	1,14	200	0	0	279	21,6049382716049
0	0	male	73	1	0	3-4	5-604	1	189	25	10	0	0	0	0	0	0	0	0	150	400	0	108	27,4405991735537
0	1	female	69	0	0	3-4	5-541	0	214	70	0	0	0	0	0	0	15	0	0	150	400	0	371	20,5714285714286
0	1	female	61	0	0	2	5-541	1	83	30	10	0	0	0	0	0	0	0	0	150	300	0	159	22,0931700542861
1	0	male	47	0	0	2	5-871	0	136	50	0	0	0	0	0	0	0	0	0	200	400	0	102	26,7036235803137
0	0	male	73	0	0	2	5-59	0	95	30	0	0	0	0	0	0	10	0,4	0,03	280	400	0	110	29,7265160523187
1	1	male	61	0	0	2	5-55	0	272	75	0	0	0	0	800	0	15	1,6	0,66	200	400	0	228	28,7319214876033
1	0	female	51	1	0	2	5-541	1	159	40	10	0	0	0	700	0	0	0	0	220	400	0	171	26,4915082014806
0	1	female	73	0	0	3-4	5-541	1	377	30	10	0	0	0	0	0	0	0	0	200	400	0	233	26,8386476526198
0	0	male	67	0	0	3-4	5-55	0	48	15	0	0	0	0	1000	0	0	1	0,09	130	400	0	49	24,9337204898371
0	0	male	55	1	0	2	5-55	0	148	35	0	0	0	0	0	0	3,75	3,2	1,93	200	400	0	105	29,7004132231405
1	0	male	69	0	0	2	5-55	1	245	30	10	0	0	0	0	0	0	0	0	200	500	0	250	29,4117647058824
1	1	female	47	0	0	1	5-541	1	471	30	10	0	0	0	500	0	0	0,4	0,02	200	400	0	115	33,2986472424558
0	0	male	73	0	0	3-4	5-541	0	202	80	0	0	0	0	0	0	18,75	2	1,38	150	0	0	329	27,681660899654
0	0	male	67	0	0	2	5-55	1	209	40	10	0	0	0	0	0	0	0	0	250	500	0	219	31,0978907517577
1	0	female	74	0	0	2	5-576	1	463	50	10	0	0	0	400	0	10	0	0	200	500	0	144	34,8943985307622
1	0	male	64	0	0	2	5-604	1	358	30	10	0	0	0	800	0	0	0	0	200	500	0	139	31,5334467120181
1	0	female	46	1	0	2	5-683	0	256	70	0	0	0	0	900	0	15	0	0	200	400	0	217	24,9770431588613
1	0	male	63	0	0	3-4	5-604	0	100	50	0	0	0	0	600	0	5	2,2	1,34	200	400	0	173	29,40778799351
0	0	female	71	0	0	2	5-541	1	205	40	10	0	0	0	0	0	0	0	0	200	300	0	120	21,2585034013605
0	0	male	74	0	0	3-4	5-604	0	103	50	0	0	0	0	0	0	0	0	0	100	400	0	154	28,3937263385614
0	0	male	68	0	0	3-4	5-541	1	169	40	10	0	0	0	0	0	0	0,4	0,02	200	400	0	171	20,2812330989724
1	0	male	64	0	0	2	5-59	0	131	40	0	0	0	0	800	0	5	0	0	260	400	0	77	28,7037037037037
1	0	male	71	0	0	3-4	5-59	0	130	35	0	0	0	0	800	0	0	0	0	200	400	0	142	24,8590735618501
0	0	male	67	0	0	3-4	5-603	0	130	50	0	0	0	0	400	0	0	1,7	1,2	200	0	0	357	26,3157894736842
0	0	male	69	0	0	2	5-541	1	104	50	10	0	0	0	0	0	0	0	0	200	500	0	89	27,458654210327
0	0	male	46	0	0	2	5-541	0	127	50	0	0	0	0	0	0	0	0	0	200	500	0	38	24,8356464572681
0	0	female	78	0	0	3-4	5-59	0	37	20	0	0	0	0	0	0	0	0	0	150	400	0	34	29,3847566574839
0	0	male	77	0	0	3-4	5-59	0	150	25	0	0	0	0	0	0	0	0	0	120	400	0	62	26,643598615917
0	0	female	78	0	0	2	5-55	0	292	50	0	0	0	0	500	0	15	0	0	130	300	0	130	26,986001011975
1	0	female	45	0	0	1	5-55	0	188	90	0	0	0	0	0	0	15	0	0	150	400	0	217	23,3066800530675
0	0	male	69	0	0	3-4	5-55	0	103	35	0	0	0	0	0	0	0	0	0	0	0	600	68	23,8754325259516
0	1	female	33	0	0	2	5-541	0	309	50	0	0	0	0	1980	0	5	0	0	200	500	0	68	20,8307031940412
1	0	female	54	0	0	1	5-651	0	113	40	0	0	0	0	0	0	0	0	0,07	200	400	0	54	29,0005948839976
0	1	female	43	1	0	2	5-683	1	177	30	10	0	0	0	0	0	0	0	0	180	400	0	122	24,6097337006428
0	0	male	61	0	0	2	5-603	0	102	50	0	0	0	0	0	0	0	0	0	200	400	0	75	25,469387755102
0	0	female	73	0	0	3-4	5-541	0	148	60	0	0	0	0	0	0	15	0	0	150	400	0	93	23,6244474927602
0	0	male	70	1	0	2	5-603	0	205	50	0	0	0	0	0	0	0	0	0	200	500	0	93	24,2214532871972
0	0	male	73	0	0	2	5-55	0	146	80	0	0	0	0	0	0	5	1,8	1,23	100	0	0	108	34,2857142857143
1	1	female	59	0	0	2	5-541	1	406	40	10	0	0	0	800	0	30	2,8	0,1	200	500	0	97	51,6805472932778
0	0	male	60	0	0	2	5-55	1	242	40	10	0	0	0	0	0	0	0	0	240	500	0	147	34,7178386567353
1	0	male	77	0	0	2	5-604	0	176	65	0	0	0	0	0	0	15	0	0	200	500	0	540	28,6340394448503
1	0	male	66	0	0	2	5-603	0	120	50	0	0	0	0	0	0	0	3,1	1,89	200	500	0	190	27,7551020408163
0	0	male	75	0	0	3-4	5-55	1	200	30	10	0	0	0	500	0	0	0	0	200	400	0	159	24,5351239669421
1	0	male	52	1	0	2	5-577	1	381	40	10	0	0	0	500	0	0	0	0	200	500	0	191	29,320987654321
1	0	male	71	0	0	2	5-577	0	240	80	0	0	0	0	0	0	15	1,5	0,07	180	600	0	289	25,6611520347784
1	0	male	43	1	0	3-4	5-541	1	267	0	10	0	0	0	1200	0	0	0	0	120	400	0	104	18,6082230623819
0	0	male	67	0	0	3-4	5-55	0	154	80	0	0	0	0	0	0	18,75	0	0	200	400	0	545	32,2493953238377
0	0	male	81	0	0	3-4	5-59	0	83	40	0	0	0	0	0	0	0	0	0	150	400	0	131	24,0569347455645
0	0	female	40	0	0	1	5-59	0	50	30	0	0	0	0	0	0	0	0	0	200	400	0	65	32,0499479708637
1	0	female	58	1	0	2	5-683	1	528	30	10	0	0	0	500	0	0	0,4	0,13	200	500	0	72	34,375
1	0	male	72	0	0	3-4	5-603	0	230	100	0	0	0	0	0	0	0	1,4	0,53	260	400	0	161	22,9853975121687
0	0	male	56	0	0	3-4	5-541	0	83	70	0	0	0	0	0	0	11,25	0	0	150	400	0	230	21,6049382716049
1	0	female	49	0	0	2	5-59	0	56	40	0	0	0	0	0	0	0	0	0	200	400	0	127	27,281746031746
1	0	male	64	0	0	2	5-55	1	261	50	10	0	0	0	0	0	0	2,3	0,08	200	400	0	146	22,662708672476
1	0	female	77	1	0	3-4	5-683	0	284	65	0	0	0	0	400	0	3,75	3,5	2,21	120	400	0	86	26,171875
1	0	male	83	0	0	3-4	5-577	1	314	30	10	0	0	0	0	0	5	2,7	1,56	50	0	0	193	27,681660899654
1	0	male	50	0	0	2	5-55	0	226	55	0	0	0	0	800	0	0	3	2,19	300	500	0	125	35,0334553717965
1	0	male	71	0	0	2	5-55	1	184	30	10	0	0	0	0	0	0	0,8	0,45	140	600	0	402	27,7697979507804
1	0	female	69	0	0	2	5-651	0	118	50	0	0	0	0	300	0	20	0	0	200	400	0	116	28,3446712018141
0	0	male	65	0	0	2	5-59	0	184	50	0	0	0	0	0	0	15	3	0,89	420	400	0	206	31,2460547910617
1	0	female	29	1	0	1	5-651	0	111	50	0	0	0	0	0	0	0	0	0	200	400	0	58	18,066167337875
1	0	female	75	1	0	3-4	5-55	0	248	80	0	0	0	0	1500	0	0	0	0	210	600	0	149	34,1058514135437
0	0	male	45	0	0	2	5-55	0	43	30	0	0	0	0	0	0	0	0	0	200	400	0	38	19,6232339089482
1	0	female	68	1	0	2	5-871	0	168	45	0	0	0	0	0	0	0	0	0	150	400	0	111	26,171875
0	0	male	84	0	0	3-4	5-577	0	426	60	0	0	0	0	0	0	0	2,8	1,65	150	0	0	69	30,9917355371901
0	0	male	83	0	0	3-4	5-541	1	124	30	0	0	0	0	0	0	0	1,7	1,12	200	0	0	104	27,681660899654
1	0	female	49	0	0	2	5-541	0	455	120	0	0	0	0	800	0	5	0	0	180	400	0	267	21,9363474122546
1	0	male	43	0	0	3-4	5-541	0	183	75	0	0	0	0	0	0	15	3,1	2,32	200	400	0	109	25,8264462809917
0	0	male	43	0	0	2	5-55	1	163	25	10	0	0	0	0	0	0	0	0	200	400	0	95	27,681660899654
1	0	male	79	0	0	3-4	5-541	1	102	0	10	0	0	0	0	577	0	0	0	0	0	0	190	30,4498269896194
0	0	female	44	0	0	2	5-55	1	150	30	10	0	0	0	0	0	0	0	0	150	400	0	140	26,3656030286641
0	0	male	51	1	0	2	5-55	0	85	30	0	0	0	0	400	0	0	0	0	200	400	0	48	25,3069320474676
1	0	male	51	0	0	2	5-604	0	260	50	0	0	0	0	1600	0	0	1,3	0,63	240	440	0	188	29,0858725761773
1	0	male	43	1	0	3-4	5-541	0	147	100	0	0	0	0	1200	0	26,25	2,5	1,96	200	800	0	119	25,8264462809917
1	0	male	61	0	0	3-4	5-55	1	208	30	10	0	0	0	0	0	0	0	0	330	500	0	310	43,5185185185185
0	0	female	65	1	0	2	5-59	0	131	35	0	0	0	0	0	0	0	1,7	0,86	230	400	0	86	23,4375
1	0	female	74	0	0	2	5-870	0	119	30	0	0	0	0	0	0	0	0	0	150	400	0	54	22,4058769513315
1	0	male	70	0	0	1	5-603	1	170	30	10	0	0	0	0	0	0	0	0	300	500	0	264	29,9382716049383
1	1	female	43	0	0	1	5-683	0	192	65	0	0	0	0	800	0	10	0	0	200	400	0	99	24,9107674003569
0	1	male	85	0	0	3-4	5-541	1	239	40	10	0	0	0	0	0	0	0,9	0,03	200	400	0	197	25,3443526170799
0	0	male	83	0	0	3-4	5-541	0	193	35	0	0	0	0	0	0	10	1,9	1,18	150	400	0	125	27,681660899654
1	0	female	52	0	0	1	5-651	0	87	40	0	0	0	0	0	0	0	0	0	200	400	0	131	21,875
1	0	male	73	0	0	3-4	5-603	1	124	0	10	0	0	40	1000	0	0	3,4	1,34	100	300	0	120	25,0828630296515
1	0	female	37	0	0	1	5-651	0	135	50	0	0	0	0	0	0	5	0	0	200	400	0	104	28,3446712018141
0	0	male	82	0	0	3-4	5-603	1	125	35	10	0	0	0	0	0	0	0	0	300	500	0	107	34,1869906291017
0	0	male	72	0	0	3-4	5-59	0	137	40	0	0	0	0	0	0	3,75	2	1,44	0	0	0	125	26,0261748958953
0	0	male	58	1	0	3-4	5-541	0	136	60	0	0	0	0	0	0	0	2,1	1,5	300	0	0	113	26,0043827611395
1	0	female	40	0	0	1	5-870	0	105	40	0	0	0	0	0	0	0	0	0	200	300	0	43	28,9340689016627
0	0	male	55	0	0	2	5-604	0	140	60	0	0	0	0	0	0	0	0	0	350	300	0	104	28,9978938371845
0	0	male	51	0	0	2	5-541	0	113	50	0	0	0	0	0	0	15	1,1	0,05	200	600	0	72	20,1459051921492
0	0	male	43	1	0	2	5-541	0	123	95	0	0	0	0	1000	0	0	0	0	200	600	0	42	25,8264462809917
1	0	male	53	0	0	3-4	5-55	1	338	35	10	0	0	0	0	0	20	3	2,24	350	500	0	321	43,9426717144402
1	0	female	52	0	0	1	5-651	0	107	40	0	0	0	0	400	0	0	0	0	200	400	0	73	26,4915082014806
1	0	female	33	0	0	1	5-651	0	150	40	0	0	0	0	0	0	0	0	0	200	400	0	115	18,2531097890752
0	0	female	44	0	0	1	5-870	0	96	30	0	0	0	0	500	0	0	0	0	200	400	0	49	23,309053069719
0	0	female	39	0	1	2	5-541	1	211	0	10	0	0	0	0	1267	0	0	0	0	0	963	154	27,6887781337764
0	0	male	72	0	0	2	5-603	1	242	35	10	0	0	0	0	0	0	0	0	200	500	0	207	24,6559096158047
0	0	male	53	0	0	3-4	5-541	0	186	60	0	0	0	0	0	0	0	0	0	200	500	0	598	21,7365052529888
0	0	female	73	0	0	3-4	5-541	0	157	65	0	30	0	0	0	0	0	2	1,38	200	400	0	138	31,640625
0	0	male	73	0	0	3-4	5-603	1	131	30	10	0	0	0	0	0	0	0	0	260	400	0	92	31,2314098750744
0	1	female	76	0	0	3-4	5-541	1	148	40	10	0	0	0	0	0	10	0	0	150	400	0	157	25,2092013584959
1	0	male	43	1	0	2	5-541	0	145	140	0	0	0	0	0	0	0	2	0,98	200	250	0	141	25,8264462809917
0	0	male	43	0	0	3-4	5-541	0	104	30	10	0	0	0	0	0	0	0	0	200	400	0	305	24,0740740740741
0	0	male	70	0	0	2	5-59	0	111	40	0	0	0	0	0	0	10	0	0	250	500	0	87	28,2118055555556
0	0	male	49	0	0	2	5-59	0	117	45	0	0	0	0	0	0	0	0	0	240	400	0	84	25,4847645429363
1	0	female	62	0	0	1	5-651	0	151	45	0	0	0	0	400	0	0	0	0	200	400	0	50	23,3066800530675
1	0	female	49	0	0	1	5-651	0	147	45	0	0	0	0	400	0	0	0	0	200	400	0	31	22,0931700542861
0	0	male	64	0	0	2	5-59	0	131	35	0	0	0	0	0	0	0	0	0	200	400	0	57	30,6938775510204
0	0	female	56	0	0	3-4	5-55	0	207	50	0	0	0	0	600	0	0	0	0,01	200	400	0	116	19,1467221644121
0	0	male	74	0	0	3-4	5-577	1	324	30	10	0	0	0	0	0	0	0	0	200	400	0	248	34,2592592592593
0	1	female	67	0	0	3-4	5-541	1	277	30	0	0	0	0	0	0	0	2,1	1,21	200	400	0	123	28,3737024221453
1	1	male	75	0	0	3-4	5-577	1	350	105	0	0	0	0	600	0	5	2,7	1,68	290	400	0	133	29,218407596786
0	0	female	70	0	0	3-4	5-541	1	177	40	10	0	0	0	0	0	0	1,9	1,4	0	0	0	221	18,7783446712018
0	1	female	51	0	1	2	5-541	0	90	40	0	0	0	0	0	0	15	0	0,1	100	400	0	128	29,6665480004747
1	0	male	69	0	0	2	5-603	1	127	25	10	0	0	0	0	0	0	0	0	200	400	0	374	23,4493408447482
1	0	male	67	1	0	2	5-603	0	101	50	0	0	0	0	0	0	10	0	0	200	400	0	181	22,8373702422145
1	0	male	65	1	0	3-4	5-603	1	132	30	10	0	0	0	0	0	0	0	0	400	500	0	118	24,9444916531893
0	0	male	64	0	0	3-4	5-541	1	139	0	10	0	0	0	0	715	0	0	0	0	0	708	192	21,1388558594266
1	1	female	86	0	0	2	5-55	1	190	30	10	0	0	0	0	0	11,25	2,2	1,51	180	400	0	168	23,7332384003797
1	1	female	40	1	0	3-4	5-541	0	287	75	0	0	0	0	800	0	5	0	0	130	300	0	449	20,4381655849977
1	0	male	72	0	0	2	5-541	1	245	50	10	0	0	0	500	0	0	0	0	150	400	0	237	23,7812128418549
1	0	female	46	0	0	1	5-870	0	78	20	0	0	0	0	800	0	0	0	0	200	300	0	89	27,5482093663912
1	0	female	75	1	0	3-4	5-59	0	77	25	0	0	0	0	0	0	0	0	0	200	400	0	73	30,8630068284403
0	0	male	71	0	0	3-4	5-541	0	222	50	0	0	0	0	0	0	0	0	0	240	500	0	135	26,1492768595041
1	0	female	50	0	0	2	5-870	0	133	40	0	0	0	0	800	0	0	0	0	200	400	0	50	24,560326301478
0	1	female	72	0	0	2	5-55	0	157	45	0	0	0	0	600	0	25	0	0	200	400	0	290	24,8163265306122
0	0	male	64	1	0	2	5-603	0	102	45	0	0	0	0	1200	0	10	0	0	300	600	0	127	33,641975308642
1	0	female	40	0	0	3-4	5-541	1	341	30	10	0	0	0	0	0	0	0	0	200	500	0	135	19,4869614512472
0	1	female	78	0	1	2	5-541	1	198	25	10	0	0	0	0	0	0	0	0	150	400	0	242	22,4323025156225
1	0	female	60	0	0	3-4	5-55	1	160	0	0	0	0	0	2000	0	0	0	0	200	500	0	205	36,328125
0	0	male	75	0	0	3-4	5-541	0	124	55	0	0	0	0	0	0	0	2	1,52	150	400	0	147	20,338326446281
0	0	male	64	0	0	2	5-603	1	156	50	10	0	0	0	0	0	20	2,3	1,57	220	500	0	302	31,0978907517577
1	0	female	80	0	0	3-4	5-870	0	67	30	0	0	0	0	0	0	0	0	0	150	300	0	122	29,4075963718821
0	0	female	57	0	0	2	5-59	0	46	20	0	0	0	0	0	0	0	0	0	160	400	0	42	30,119375573921
0	0	male	45	0	0	1	5-55	1	165	50	10	0	0	0	0	0	0	0	0	240	500	0	153	25,9630479410699
0	0	male	50	0	0	3-4	5-604	0	327	65	0	0	0	0	1000	0	0	0	0	200	800	0	154	26,0409528247581
1	0	male	70	0	0	2	5-55	1	160	50	10	0	0	0	0	0	0	2,5	1,32	200	400	0	136	23,458562375267
0	0	male	75	0	0	2	5-55	1	260	50	10	0	0	0	400	0	5	2	1,54	170	400	0	323	24,3024870597147
0	0	male	72	0	0	2	5-59	0	133	40	0	0	0	0	0	0	0	0	0	200	400	0	55	30,8248299319728
1	0	female	48	0	0	2	5-870	0	71	30	0	0	0	0	0	0	0	0	0	150	300	0	93	19,2276878705336
0	0	female	68	0	0	3-4	5-59	0	127	40	0	0	0	0	0	0	0	0	0	250	400	0	107	25,5296448712087
1	0	female	54	0	0	2	5-651	0	109	40	0	0	0	0	0	0	0	0	0	200	400	0	61	24,8409800895781
1	0	male	42	0	0	3-4	5-541	0	135	70	0	0	0	0	700	0	15	0	0	200	500	0	349	26,0043827611395
0	0	male	70	0	0	2	5-55	1	216	25	10	0	0	0	0	0	10	0	0	250	500	0	70	21,6333153055706
0	1	male	60	0	0	3-4	5-603	0	94	50	0	0	0	0	0	0	5	0	0	300	600	0	186	27,4405991735537
0	0	male	54	0	0	2	5-603	1	124	30	10	0	0	0	0	0	0	0	0	400	400	0	188	28,075042938301
1	0	female	80	0	0	2	5-541	0	62	0	0	0	31	0	0	0	7	0	0	0	0	671	69	33,3333333333333
0	0	male	55	0	0	3-4	5-541	0	129	45	0	0	0	0	0	0	22,5	0	0,01	200	400	0	102	23,0825420014609
0	0	male	78	1	0	3-4	5-55	1	312	30	10	0	0	0	800	0	5	3,2	1,71	240	400	0	119	28,0816326530612
1	0	male	70	0	0	2	5-603	0	188	60	0	0	0	0	0	0	10	2,2	1,63	250	0	0	194	23,1240605850387
1	0	female	59	0	0	2	5-651	0	135	40	0	0	0	0	0	0	0	0	0	150	400	0	82	22,9481157445588
0	0	male	70	1	0	2	5-603	0	87	45	0	0	0	0	0	0	16,25	0	0	200	400	0	185	23,766410140335
0	0	male	66	0	0	2	5-603	1	202	50	10	0	0	0	0	0	0	2,5	1,44	220	500	0	161	30,0232438016529
0	0	female	51	0	0	3-4	5-541	0	106	80	0	0	0	0	0	0	7,5	0,6	0,17	200	500	0	65	23,828125
0	0	female	82	0	0	3-4	5-541	1	219	10	10	0	0	0	0	0	0	0	0	140	300	0	84	23,922422999701
1	0	male	72	0	0	3-4	5-59	0	161	30	0	0	0	0	0	0	0	0	0	150	400	0	62	29,4117647058824
1	1	female	48	0	0	2	5-541	1	347	45	10	10	0	0	0	0	0	0	0	160	440	0	223	18,7109492465502
0	0	male	75	0	0	2	5-59	0	98	30	0	0	0	0	0	0	0	0	0	200	400	0	93	26,1961873500821
0	0	male	77	0	0	2	5-59	0	110	30	0	0	0	0	300	0	12,5	0	0	200	400	0	169	25,1807851239669
0	0	male	70	0	0	3-4	5-541	1	168	30	10	0	0	0	0	0	0	0	0	200	400	0	283	16,7062046844198
0	0	male	55	1	0	3-4	5-541	0	208	0	0	0	97	100	600	0	7	0	0	0	0	2730	151	31,3535787870644
1	0	male	86	0	0	2	5-577	1	355	35	10	0	0	0	600	0	0	2	1,35	240	500	0	121	30,299204645878
1	1	female	62	0	0	2	5-541	1	219	30	10	0	0	0	0	0	0	0	0	150	400	0	287	25,2595155709343
0	0	female	72	0	0	3-4	5-541	1	132	0	10	0	0	0	0	672	0	0	0	0	0	1352	253	30,859375
1	0	male	74	0	0	3-4	5-603	0	173	70	0	0	0	0	0	0	10	1,7	1,12	200	400	0	306	28,0557057869118
1	0	male	70	1	0	3-4	5-541	0	166	50	0	0	0	0	0	0	0	1,8	1,38	200	400	0	189	30,1895906291511
0	1	female	23	0	0	3-4	5-541	0	206	65	0	0	0	0	0	0	15	0	0	150	400	0	274	19,0677106576332
0	0	male	82	0	0	3-4	5-55	1	214	40	10	0	0	0	0	0	0	1,9	1,46	150	0	0	118	24,1632653061224
1	1	female	80	0	0	2	5-576	1	241	20	10	0	0	0	600	0	0	0	0	160	400	0	372	18,8189243102864
1	0	female	65	0	0	1	5-651	0	144	40	0	0	0	0	0	0	0	0,7	0,14	200	400	0	59	22,6757369614512
0	0	male	68	1	0	2	5-59	0	115	30	0	0	0	0	0	0	0	0	0	200	400	0	60	28,3446712018141
1	0	female	73	0	0	2	5-871	0	148	35	0	0	0	0	0	0	0	0	0	200	400	0	64	19,9593554942662
0	1	male	62	0	0	2	5-603	0	177	65	0	0	0	0	0	0	15	0	0	250	500	0	315	31,6373966942149
0	0	male	61	0	0	3-4	5-541	1	309	40	10	0	0	0	0	0	7,5	0	0	150	400	0	368	21,952479338843
0	0	female	77	0	0	3-4	5-541	0	163	75	0	0	0	0	0	0	0	0	0	150	400	0	204	27,281746031746
0	0	male	77	0	0	2	5-59	0	98	20	0	0	0	0	0	0	0	0	0	200	400	0	65	26,643598615917
0	0	male	67	0	0	3-4	5-55	1	182	30	10	0	0	0	0	0	0	1,9	1,26	0	0	0	159	27,5802003193497
0	1	male	66	0	0	2	5-603	1	154	20	10	0	0	0	0	0	7,5	0	0	200	400	0	312	27,681660899654
0	0	male	67	0	0	3-4	5-541	0	160	70	0	0	0	0	0	0	11,25	0	0	150	710	0	177	31,5115016981198
0	0	male	49	0	0	3-4	5-541	0	360	150	0	0	0	0	0	0	0	2,2	0,87	300	700	0	116	35,1027135923812
0	0	male	61	0	0	2	5-59	0	134	45	0	0	0	0	0	0	0	0	0	150	400	0	75	27,7447483154974
0	0	male	19	0	0	2	5-55	0	250	75	0	0	0	0	800	0	0	0	0	200	400	0	165	18,7175461900737
1	0	male	70	0	0	2	5-603	0	120	70	0	0	0	0	0	0	7,5	2,7	1,26	180	200	0	156	23,1240605850387
1	1	female	72	1	0	3-4	5-576	1	370	40	10	0	0	0	500	0	10	0	0	240	500	0	216	28,0816326530612
0	0	male	46	1	0	3-4	5-541	0	80	40	0	0	0	0	0	0	15	0,6	0,05	170	400	0	194	16,9172332343835
0	0	male	48	1	0	3-4	5-541	1	131	40	10	0	0	0	0	0	0	1,8	1,35	200	0	0	145	29,757785467128
0	0	male	68	0	0	3-4	5-604	0	179	20	0	0	0	0	1000	0	0	0	0	200	400	0	461	23,5898354683627
0	0	male	57	0	0	3-4	5-541	1	285	20	10	0	0	0	0	0	0	0	0	170	500	0	66	25,3086419753086
0	0	female	18	0	0	3-4	5-541	1	109	40	10	0	0	0	0	0	0	1,9	1,02	0	0	0	1	20,7612456747405
0	0	female	58	0	0	3-4	5-541	1	311	25	10	0	0	0	0	0	0	0	0	150	400	0	134	20,1347797501644
0	1	male	54	0	0	2	5-541	1	349	50	10	0	0	0	0	0	15	2,9	2,13	180	400	0	145	17,9591836734694
1	0	male	69	0	0	2	5-541	1	232	35	10	0	0	0	0	0	0	0	0	200	400	0	63	22,5308641975309
0	0	female	56	0	0	2	5-541	0	106	50	0	0	0	0	0	0	0	0	0	180	400	0	53	22,5827091723437
0	0	female	80	0	0	2	5-541	0	172	50	0	0	0	0	1000	0	11,25	0	0	200	400	0	118	18,8189243102864
1	0	female	44	0	0	2	5-870	0	85	30	0	0	0	0	0	0	0	0	0	200	400	0	74	28,3038501560874
0	0	female	71	0	0	2	5-541	1	132	40	10	0	0	0	0	0	0	0	0	100	400	0	138	24,0882231171666
0	0	female	72	0	0	3-4	5-55	0	214	70	0	0	0	0	0	0	15	0	0	260	400	0	45	21,7180660897457
1	0	male	72	0	0	3-4	5-59	0	82	35	0	0	0	0	0	0	0	0	0	180	400	0	136	29,4117647058824
1	0	male	70	1	0	3-4	5-55	0	279	55	0	30	0	0	0	0	0	0	0	120	500	0	154	21,2962962962963
0	0	female	67	0	0	2	5-55	0	88	50	0	0	0	0	0	0	0	0	0	250	400	0	53	22,5981404958678
0	0	female	77	0	0	3-4	5-541	0	78	50	0	0	0	0	0	0	12,5	0	0	200	400	0	211	24,9134948096886
1	0	female	42	0	0	1	5-541	0	149	50	0	0	0	0	0	0	0	0	0	200	400	0	75	22,8571428571429
0	0	male	58	0	0	2	5-603	1	188	35	10	0	0	0	0	0	0	0	0	200	500	0	190	26,2878071833648
0	0	female	49	0	0	3-4	5-541	0	207	80	0	0	0	0	0	0	0	0	0	250	500	0	218	20,3703703703704
0	0	male	67	0	0	2	5-603	1	105	30	10	0	0	0	0	0	0	0	0	200	400	0	167	23,3066800530675
0	0	male	70	1	0	3-4	5-541	0	117	70	0	0	0	0	0	0	0	0	0	200	500	0	293	21,2962962962963
0	0	male	83	1	0	3-4	5-577	0	273	100	0	0	0	0	0	0	0	2,4	1,55	160	0	0	86	19,4444444444444
0	0	male	46	1	0	3-4	5-55	0	238	120	0	0	0	0	1600	0	15	2	0,4	260	600	0	80	25,4017013232514
1	0	female	41	0	0	1	5-651	0	171	55	0	0	0	0	0	0	0	0	0	200	400	0	56	25,7116620752984
0	0	male	54	0	0	3-4	5-55	0	160	75	0	0	0	0	0	0	15	2,2	1,71	300	0	0	182	30,8641975308642
0	0	male	49	0	0	1	5-604	1	286	50	10	0	0	0	800	0	0	0	0	200	500	0	83	25,0297609963066
0	0	female	72	0	0	3-4	5-541	0	75	40	0	0	0	0	0	0	0	0	0	150	400	0	59	21,7180660897457
1	1	female	74	0	0	3-4	5-55	1	186	45	10	0	0	0	0	0	0	0	0	100	300	0	198	26,0374939913475
0	0	male	67	0	0	3-4	5-541	0	232	90	0	0	0	0	0	0	0	1,6	1,34	40	0	0	51	27,9155188246097
1	1	female	78	0	0	2	5-55	1	185	50	10	0	0	0	0	0	0	0	0	120	400	0	252	28,7618699780862
1	0	male	48	1	0	3-4	5-577	1	227	50	10	0	0	0	0	0	0	0	0	200	400	0	215	30,3460743801653
0	0	female	21	0	0	1	5-541	0	100	70	0	0	0	0	0	0	22,5	0	0	200	500	0	237	19,7133215276154
0	0	male	54	0	0	3-4	5-55	0	64	50	0	0	0	0	800	0	3,75	0	0	230	400	0	107	29,6679712157556
1	0	male	62	0	0	3-4	5-55	1	173	45	10	0	0	0	0	0	0	0	0	290	500	0	280	28,9262235208181
0	0	male	59	0	0	2	5-603	1	165	30	10	0	0	0	0	0	0	0	0	200	600	0	85	27,774423378819
0	0	male	47	0	0	2	5-55	1	275	35	10	0	0	0	400	0	0	0	0	200	400	0	83	25,013520822066
1	0	male	69	0	0	3-4	5-541	0	436	100	0	75	0	0	0	0	0	0	0	200	0	0	47	23,6712536295922
0	0	male	48	0	0	2	5-55	0	45	20	0	0	0	0	600	0	0	0	0	200	500	0	92	29,3657633502506
0	0	female	52	1	0	2	5-55	1	216	50	10	0	0	0	0	0	0	0	0	160	400	0	129	27,3981756824485
0	0	male	67	0	0	3-4	5-541	0	182	115	0	0	0	0	0	0	10	0	0	200	600	0	231	24,6913580246914
1	0	female	41	0	0	1	5-683	0	171	50	0	0	0	0	0	0	0	0	0	200	500	0	100	23,0300453514739
0	0	male	46	0	0	2	5-541	1	160	35	10	0	0	0	0	0	0	0	0	140	400	0	134	24,7720967102656
0	0	female	75	0	0	2	5-55	0	229	30	0	0	0	0	1400	0	0	0	0	180	400	0	110	26,4380708219837
1	0	male	75	0	0	2	5-55	1	208	25	10	0	0	0	500	0	0	0	0	150	400	0	159	22,4996371026274
1	0	male	79	0	0	3-4	5-541	0	407	70	0	75	0	0	0	0	0	0	0	150	0	0	66	29,0606071215994
0	0	male	68	0	0	2	5-603	1	185	50	10	0	0	0	0	0	0	0	0	150	400	0	137	23,1833910034602
0	0	male	76	0	0	3-4	5-59	0	179	25	0	0	0	0	0	0	0	0	0	200	400	0	119	26,1224489795918
0	0	male	58	1	0	2	5-59	0	113	40	0	0	0	0	0	0	0	2,5	2,24	280	400	0	40	21,7180660897457
0	0	female	23	0	0	2	5-541	0	119	45	0	0	0	0	0	0	22,5	0	0	160	600	0	197	22,0521901834341
0	0	male	67	0	0	3-4	5-541	0	130	70	0	0	0	0	0	0	7,5	0	0	200	500	0	212	29,7520661157025
0	0	male	36	0	0	1	5-55	1	223	35	10	0	0	0	0	0	0	0	0	260	600	0	90	32,409972299169
0	0	male	51	0	0	1	5-541	1	201	65	10	0	0	0	0	0	0	0	0	200	400	0	77	21,4301215277778
1	0	female	67	0	0	2	5-541	1	326	50	10	0	0	0	0	0	5	0	0	200	450	0	30	29,296875
0	0	female	40	0	0	2	5-541	0	82	20	0	0	0	0	0	0	7,5	1,4	1,4	0	0	0	111	18,6122448979592
0	0	female	82	0	0	2	5-541	1	146	20	10	0	0	0	0	0	0	0	0	150	0	0	199	25,5649539199596
0	0	female	35	0	0	1	5-651	0	104	35	0	0	0	0	0	0	0	0	0	200	400	0	83	21,875
0	0	male	78	0	0	2	5-59	0	47	20	0	0	0	0	0	0	0	0	0	200	400	0	68	29,6296296296296
1	0	female	63	0	0	3-4	5-541	1	138	0	10	0	0	0	980	0	0	0	0	0	980	0	139	21,484375
1	0	male	49	0	0	2	5-55	0	150	50	0	0	0	0	600	0	45	2,5	1,57	230	400	0	181	26,1224489795918
1	0	male	73	0	0	3-4	5-59	0	169	40	0	0	0	0	0	0	11,25	1,9	1,4	130	0	0	172	29,9835879308168
1	0	male	70	0	0	2	5-59	0	121	30	0	0	0	0	800	0	7,5	0	0	200	500	0	76	26,5118040651433
0	0	female	67	0	0	3-4	5-541	1	239	40	10	0	0	0	0	0	0	0	0	200	450	0	235	23,4235574063058
0	0	male	58	1	0	3-4	5-577	1	468	45	10	0	0	0	0	0	0	2,9	1,54	200	400	0	101	26,4489795918367
1	0	female	68	0	0	3-4	5-870	0	107	30	0	0	0	0	0	0	3,75	0	0	250	400	0	134	32,146643411648
1	0	male	63	1	0	2	5-604	1	173	20	10	0	0	0	0	0	0	2,2	1,4	200	400	0	188	21,1327134404057
0	0	male	80	0	0	3-4	5-576	1	259	30	10	0	0	0	1400	0	0	0	0	180	500	0	227	25,2092013584959
1	0	female	70	0	0	2	5-871	0	156	40	0	0	0	0	0	0	7,5	0	0	150	500	0	149	24
0	0	female	72	0	0	3-4	5-541	0	107	40	0	0	0	0	0	0	0	0	0	120	400	0	67	30,859375
0	0	male	65	0	0	2	5-59	0	95	20	0	0	0	0	600	0	0	0	0	200	400	0	167	31,2460547910617
0	0	female	79	0	0	3-4	5-871	0	149	25	0	0	0	0	600	0	0	0	0	200	400	0	90	21,0961905148282
1	0	male	70	0	0	2	5-59	0	113	30	0	0	0	0	600	0	0	0	0	200	400	0	86	27,0416441319632
1	0	female	73	0	0	3-4	5-59	0	59	25	0	0	0	0	400	0	0	0	0	200	400	0	71	26,5731292517007
0	0	male	70	0	0	2	5-59	0	133	40	0	0	0	0	0	0	0	1,9	0,55	200	400	0	61	24,8109640831758
0	0	male	72	0	0	3-4	5-604	1	235	35	10	0	0	0	0	0	0	0	0	280	400	0	85	28,0557057869118
1	0	female	56	0	0	3-4	5-541	1	188	50	10	0	0	0	0	0	0	0	0	100	400	0	165	17,6897888516692
0	0	male	73	0	0	2	5-59	0	149	35	0	0	0	0	1200	0	0	0	0	200	500	0	71	24,7720967102656
0	0	male	67	0	0	2	5-603	1	218	30	10	0	0	0	0	0	0	0	0	200	400	0	226	27,7703126399713
0	0	male	74	0	0	3-4	5-541	1	202	30	10	0	0	0	0	0	0	0	0	200	400	0	394	25,3515413737155
0	0	female	43	0	0	3-4	5-541	1	129	0	10	0	0	0	1000	0	0	0	0	200	300	0	181	22,5981404958678
0	0	male	62	0	0	3-4	5-541	1	196	30	10	0	0	0	400	0	0	0	0	150	300	0	161	28,0864197530864
0	1	male	80	0	0	3-4	5-577	1	303	65	10	0	0	0	0	0	0	2,4	1,63	200	400	0	460	22,038567493113
0	0	male	29	0	0	2	5-541	1	109	0	10	0	0	0	0	760	0	0	0	0	0	700	216	24,2512783053324
1	1	male	68	0	0	2	5-604	1	268	40	10	0	0	0	400	0	0	0	0	340	500	0	173	24,3072435585805
1	0	female	58	0	0	1	5-870	0	154	40	0	0	0	0	0	0	0	0	0	150	500	0	67	24,1415192507804
0	0	female	76	0	0	3-4	5-541	0	204	50	0	0	0	0	600	0	15	0	0	150	400	0	354	32,8707085463842
0	0	female	59	0	0	3-4	5-541	0	84	40	0	0	0	0	400	0	7,5	0	0	150	400	0	163	24,2214532871972
0	0	male	48	1	1	3-4	5-55	0	221	60	0	0	0	0	500	0	15	2,7	1,99	0	0	0	183	25,6172839506173
1	1	female	38	0	0	1	5-55	0	220	50	0	0	0	0	2000	0	10	0,9	0,17	200	400	0	134	23,6244474927602
0	0	male	79	0	0	3-4	5-541	0	158	50	0	0	0	0	0	0	5	1,7	1,22	200	0	0	127	29,0606071215994
1	0	male	67	0	0	3-4	5-541	0	90	40	0	0	0	0	0	0	0	0	0	200	400	0	93	24,6913580246914
1	0	female	75	0	0	3-4	5-871	0	153	50	0	0	0	0	0	0	0	0	0	150	400	0	74	25
0	1	male	74	0	0	3-4	5-541	0	197	35	0	20	0	0	0	0	3	0	0	200	320	0	216	26,1738325513103
1	0	female	37	0	1	3-4	5-683	1	158	50	10	0	0	0	0	0	0	0	0	150	400	0	142	25,7116620752984
1	0	female	73	0	0	2	5-541	1	576	75	10	0	0	0	0	0	0	0	0	150	400	0	14	31,25
1	0	male	56	0	0	2	5-603	1	188	30	10	0	0	0	0	0	0	0	0	300	500	0	89	31,4814814814815
1	0	male	71	1	0	2	5-604	1	227	30	10	0	0	0	0	0	0	0,6	0,04	350	600	0	122	24,9895876718034
0	0	male	74	0	0	3-4	5-603	1	124	50	10	0	0	0	0	0	0	0	0	200	400	0	233	28,0600189035917
0	0	male	62	0	0	3-4	5-55	0	206	100	0	0	0	0	400	0	30	2,2	1,25	300	0	0	44	37,1255165289256
0	0	female	63	0	0	2	5-541	0	137	65	0	0	0	0	0	0	15	0	0	180	400	0	291	28,075042938301
0	0	female	55	0	0	3-4	5-541	1	96	55	10	0	0	0	0	0	3,75	0	0	200	400	0	111	27,8158817253467
0	0	female	63	0	0	3-4	5-541	0	88	75	0	0	0	0	0	0	0	0,5	0,23	180	500	0	286	26,2975778546713
0	1	female	54	1	0	2	5-541	1	105	30	10	0	0	0	0	0	0	0	0	200	400	0	228	25,0593070266297
0	0	male	72	0	0	2	5-541	0	135	30	0	0	0	0	800	0	0	0	0	200	700	0	63	24,6755002704164
1	0	male	64	0	0	2	5-59	0	154	50	0	0	0	0	0	0	0	0	0	260	500	0	52	24,2802636142907
0	0	female	46	0	0	2	5-652	0	111	40	0	0	0	0	0	0	0	0	0	200	400	0	68	25,9515570934256
1	1	female	44	0	1	2	5-683	0	217	65	0	0	0	0	0	0	7,5	0	0	260	400	0	132	25,15589569161
0	1	female	79	0	0	3-4	5-59	0	92	35	0	0	0	0	0	0	0	1,7	0,99	50	0	0	116	35,0556317634507
0	0	male	71	1	0	2	5-603	1	154	30	10	0	0	0	0	0	0	0	0	200	400	0	384	27,8851873884593
0	0	male	60	0	0	2	5-541	0	141	100	0	0	0	0	0	0	15	3	1,93	200	0	0	207	24,2586740719461
1	0	male	54	1	0	2	5-603	1	185	50	10	0	0	0	0	0	0	0	0	240	500	0	99	33,5152733888729
1	0	female	26	0	0	1	5-651	0	109	50	0	0	0	0	1000	0	0	0	0	200	500	0	108	22,7583067819754
1	0	male	76	0	0	3-4	5-59	0	95	35	0	0	0	0	0	0	15	0	0	200	400	0	153	26,1224489795918
0	0	male	63	0	0	2	5-603	0	85	50	0	0	0	0	0	0	0	0	0	200	400	0	111	25,4364666435426
0	0	male	76	1	0	2	5-541	1	196	30	10	0	0	0	0	0	0	0	0	150	400	0	181	26,2345679012346
1	0	male	73	0	0	2	5-603	0	150	70	0	0	0	0	600	0	15	0	0	200	400	0	176	27,1020408163265
0	1	male	68	0	0	2	5-603	0	165	60	0	0	0	0	0	0	15	0	0	280	500	0	378	26,2878071833648
0	0	male	63	0	0	2	5-541	1	276	40	10	0	0	0	0	0	0	0	0	200	400	0	476	26,2649438473614
0	0	male	53	0	0	3-4	5-55	0	245	50	0	0	0	0	700	0	7,5	2,8	1,43	300	600	0	240	43,9426717144402
0	0	male	61	0	0	3-4	5-55	1	206	40	10	0	0	0	0	0	0	0	0	200	400	0	116	27,0416441319632
0	0	female	29	0	1	2	5-541	0	133	40	10	0	0	0	0	0	0	0	0	200	500	0	85	22,5827091723437
1	0	male	68	0	0	2	5-603	1	237	30	10	0	0	0	440	0	0	0,8	0,06	200	500	0	272	28,3737024221453
0	0	female	72	0	0	3-4	5-541	0	202	120	0	0	0	0	0	0	11,25	0	0	150	400	0	291	23,9994591671174
1	0	female	61	0	1	2	5-541	0	112	32,5	0	0	0	0	0	0	0	0	0	200	400	0	111	28,6726260752235
1	0	male	44	0	0	3-4	5-603	1	313	50	10	0	0	0	2000	0	0	2,2	1,8	200	500	0	174	26,4235698242833
0	0	female	50	0	0	3-4	5-55	0	103	60	0	0	0	0	800	0	0	0	0	250	800	0	219	45,4379488011684
1	0	male	58	0	0	2	5-541	1	150	50	10	0	0	0	0	0	0	0	0	250	400	0	104	27,7697979507804
1	0	male	51	1	0	2	5-541	1	150	50	10	0	0	0	0	0	0	0	0	250	400	0	66	23,6712536295922
0	0	female	44	0	0	1	5-55	1	140	40	10	0	0	0	0	0	0	0	0	200	400	0	92	23,8751147842057
1	0	female	56	0	0	2	5-683	0	218	70	0	0	0	0	0	0	0	0	0	200	660	0	124	23,6652443615762
0	0	male	55	0	0	2	5-55	0	265	100	0	0	0	0	0	0	15	0	0	240	400	0	355	25,3086419753086
0	0	female	73	0	0	3-4	5-541	1	167	25	10	0	0	0	0	0	7,5	0	0	220	440	0	338	31,25
1	0	female	77	0	0	2	5-59	0	137	50	0	0	0	0	0	0	5	0	0	200	400	0	86	35,7851473922903
1	0	male	67	0	0	2	5-577	0	362	150	0	0	0	0	0	0	5	1,7	1,06	260	500	0	191	27,4144536926939
0	0	male	76	0	0	3-4	5-541	0	219	50	0	0	0	0	0	0	0	0	0	200	400	0	144	21,9713358572201
0	0	male	68	0	0	3-4	5-603	0	103	45	0	0	0	0	0	0	0	0	0	200	400	0	123	28,4055043555107
0	0	male	48	0	0	2	5-55	0	81	30	0	0	0	0	0	0	0	0	0	200	600	0	79	26,9896193771626
0	0	male	66	0	0	3-4	5-603	1	97	20	10	0	0	0	0	0	0	0	0	200	400	0	344	27,681660899654
1	0	female	67	0	0	2	5-683	0	384	50	0	0	0	0	1200	0	5	0	0	200	500	0	118	27,0168598885127
1	1	female	43	0	0	3-4	5-683	1	168	30	10	0	0	0	0	0	0	2,1	1,57	200	400	0	179	32,1119524067063
1	1	male	67	0	0	3-4	5-603	1	142	40	10	0	0	0	0	0	0	1,6	1,05	150	400	0	290	23,3066800530675
1	1	female	22	0	0	1	5-652	0	151	50	0	0	0	0	800	0	5	1,2	0,12	150	400	0	154	20,0288415318058
1	0	female	41	0	0	2	5-870	0	86	32,5	0	0	0	0	0	0	0	0	0	150	400	0	64	20,5498866213152
1	0	female	68	0	0	2	5-870	0	160	45	0	0	0	0	600	0	0	0	0	200	400	0	99	28,4798860804557
1	0	male	68	0	0	3-4	5-541	1	234	0	10	0	0	0	0	1400	0	0	0	0	0	1200	162	26,5731292517007
1	0	male	67	0	0	2	5-576	1	329	50	10	0	0	0	0	0	7,5	0	0	200	500	0	380	27,7008310249307
0	0	female	53	0	0	1	5-55	0	108	20	0	0	0	0	600	0	0	0	0	150	400	0	50	18,4240362811791
0	0	female	66	0	0	2	5-870	0	86	30	0	0	0	0	0	0	0	0	0	200	400	0	88	20,5693296602388
0	1	male	75	0	0	2	5-541	1	150	35	10	0	0	0	0	0	0	0	0	200	400	0	225	27,4716888983853
1	0	female	37	0	0	2	5-651	0	161	45	0	0	0	0	760	0	7,5	0	0	200	550	0	70	22,0580511886839
1	0	male	57	1	0	2	5-55	0	150	50	0	0	0	0	600	0	10	2,2	1,33	270	400	0	269	24,8109640831758
0	1	male	61	1	0	3-4	5-55	1	231	40	10	0	0	0	0	0	0	1,8	1,12	200	400	0	231	30,1102788964583
0	0	male	72	1	0	3-4	5-541	0	95	40	0	0	0	0	0	0	15	2	1,37	180	400	0	257	23,3843537414966
0	0	male	56	1	0	2	5-541	1	171	0	10	0	0	0	0	1454	0	0	0	0	0	1586	142	25,4847645429363
1	0	male	70	0	0	2	5-576	1	288	50	0	75	0	0	0	0	0	0	0	350	500	0	100	26,3724602852595
1	0	female	62	0	0	3-4	5-683	0	202	50	0	0	0	0	800	0	15	1,9	1,3	200	500	0	65	41,015625
1	0	female	68	0	0	2	5-870	0	81	30	0	0	0	0	600	0	0	0	0	150	300	0	78	25,2825698988697
0	0	male	60	0	1	2	5-55	0	317	50	0	0	0	0	1000	0	22,5	2,5	1,61	400	400	0	174	33,5743801652893
1	0	female	65	0	1	2	5-541	1	320	65	10	0	0	0	0	0	0	0	0	200	400	0	131	18,066167337875
0	0	male	58	0	0	3-4	5-541	1	135	30	10	0	0	0	0	0	0	0	0	200	500	0	379	29,7004132231405
1	0	male	65	1	0	2	5-603	0	206	60	0	0	0	0	500	0	15	0	0	200	400	0	274	24,4897959183673
1	0	female	48	0	0	1	5-683	1	462	30	10	0	0	0	0	0	0	0	0	300	400	0	252	24,7474542577792
0	0	female	37	0	1	2	5-55	0	118	35	0	0	0	0	0	0	15	0	0	200	300	0	103	20,829995193078
0	0	female	21	0	0	3-4	5-541	0	68	80	0	0	0	0	0	0	15	0	0,03	200	400	0	223	26,3146353230121
1	0	female	67	0	0	2	5-541	0	205	50	0	0	0	0	400	0	0	0	0	200	450	0	104	22,4913494809689
0	1	male	67	0	0	3-4	5-604	1	84	0	0	0	0	0	0	0	0	0	0	0	0	0	191	27,7176852352623
1	0	male	66	0	0	3-4	5-577	1	301	40	10	0	0	0	0	0	0	2,9	1,93	160	0	0	163	30,299204645878
0	0	male	81	0	0	3-4	5-55	1	236	40	10	0	0	0	400	0	0	2,2	1,55	150	400	0	289	20,147971991016
0	0	male	62	0	0	3-4	5-603	1	139	0	10	0	0	0	0	0	0	0	0	0	0	0	111	23,6712536295922
1	0	female	62	0	0	2	5-683	0	142	40	0	0	0	0	0	0	0	0	0	150	400	0	114	21,5044695564176
1	0	female	73	0	0	2	5-59	0	80	30	0	0	0	0	0	0	0	0	0	180	400	0	114	24,034609838167
1	0	male	68	1	0	3-4	5-577	1	430	50	10	0	0	0	0	0	0	0	0	320	500	0	58	28,0276816608997
0	0	male	41	0	0	1	5-577	1	263	30	10	0	0	0	200	0	0	0	0	200	250	0	210	24,0740740740741
1	0	male	49	0	0	2	5-55	1	144	0	10	0	0	0	0	1000	0	0	0	0	0	1300	69	28,0248219851869
1	0	female	39	0	0	3-4	5-541	1	161	30	10	0	0	0	0	0	0	0	0	200	400	0	77	30,8630358688697
1	1	female	61	0	0	2	5-541	1	425	50	10	0	0	0	0	0	0	1,1	0,7	200	460	0	133	42,7572873289709
0	0	female	51	0	0	3-4	5-871	1	210	0	10	0	0	0	0	0	0	0	0	0	0	0	77	19,53125
1	0	male	69	0	0	2	5-603	1	149	30	10	0	0	0	0	0	0	0	0	200	400	0	203	24,1140380330271
1	0	female	51	0	0	2	5-683	1	193	20	10	0	0	0	0	0	0	0	0	200	400	0	353	18,9387755102041
1	0	male	72	0	0	2	5-59	0	127	30	0	0	0	0	1000	0	0	0	0	200	500	0	154	32,6530612244898
1	0	female	70	0	0	2	5-870	0	109	40	0	0	0	0	0	0	0	0	0	200	400	0	67	29,4022732977159
0	0	male	75	0	0	3-4	5-541	1	223	50	10	0	0	0	0	0	0	0	0	200	500	0	114	30,1275992438563
1	0	male	72	0	0	3-4	5-59	0	149	30	0	0	0	0	800	0	0	0	0	400	500	0	113	30,3460743801653
0	0	male	71	0	0	2	5-59	0	131	30	0	0	0	0	1000	0	0	0	0	200	500	0	108	30,4577622502911
0	0	female	43	1	0	3-4	5-541	0	99	40	0	0	0	0	0	0	0	0	0	120	400	0	86	24,8015873015873
0	0	male	54	0	0	3-4	5-541	1	103	50	10	0	0	0	0	0	0	0	0,02	200	500	0	191	27,7574872169467
1	0	male	69	0	0	2	5-59	0	136	35	0	0	0	0	700	0	7,5	0	0	200	500	0	205	28,6801110976935
0	0	female	64	0	0	2	5-59	0	72	30	0	0	0	0	600	0	0	0	0	140	400	0	211	23,1404958677686
1	0	female	45	0	0	2	5-651	0	87	30	0	0	0	0	0	0	10	0	0	200	400	0	92	18,2098765432099
1	0	female	57	0	0	2	5-59	0	98	25	0	0	0	0	600	0	0	0	0	200	350	0	110	23,8751147842057
1	0	male	77	0	0	3-4	5-59	0	104	35	0	0	0	0	800	0	5	2,3	1,59	200	0	0	133	32,2420634920635
1	0	male	76	0	0	2	5-59	0	127	40	0	0	0	0	800	0	0	0,8	0,04	200	500	0	108	26,2975778546713
0	0	male	68	0	0	3-4	5-577	1	267	50	10	0	0	0	0	0	0	0	0	160	500	0	86	33,802055164954
1	0	male	65	1	0	2	5-55	1	184	30	10	0	0	0	0	0	0	0	0	200	500	0	302	29,7458085451595
0	0	male	52	0	0	1	5-55	0	260	85	0	0	0	0	0	0	15	0	0	260	600	0	117	28,9050757312984
0	0	female	75	0	0	2	5-541	1	212	30	10	0	0	0	480	0	0	0	0	160	400	0	64	29,3847566574839
1	0	male	62	1	0	2	5-541	1	96	0	10	0	0	0	0	700	0	0	0	0	0	0	119	30,4498269896194
1	0	female	62	1	0	3-4	5-871	0	199	50	0	0	0	0	800	0	5	0	0	200	300	0	142	21,4535737137265
0	0	female	83	0	0	2	5-59	0	82	25	0	0	0	0	0	0	0	0	0	240	500	0	74	36,7309458218549
0	0	male	71	0	0	2	5-59	0	129	30	0	0	0	0	600	0	5	0	0	250	500	0	59	24,6181037747759
0	0	male	78	0	0	2	5-59	0	86	20	0	0	0	0	0	0	0	2,4	1,54	250	0	0	97	21,9135802469136
0	0	male	76	0	0	2	5-59	0	119	30	0	0	0	0	600	0	5	0	0	200	500	0	86	35,4308390022676
0	1	male	74	0	0	3-4	5-55	0	64	25	0	0	0	0	1000	0	0	0	0	150	500	0	91	23,1481481481481
0	0	female	71	0	0	2	5-541	1	149	0	10	0	0	0	200	0	0	0	0	0	0	0	54	30,46875
0	0	male	52	0	0	2	5-541	1	113	40	10	0	0	0	0	0	0	0	0	200	400	0	164	24,8356464572681
0	1	male	31	0	0	3-4	5-541	1	200	40	10	0	0	0	0	0	0	0	0	200	400	0	281	26,7949380165289
0	0	male	57	0	0	1	5-59	0	116	35	0	0	0	0	800	0	0	0	0	200	500	0	124	28,5967571277417
0	0	female	32	1	0	2	5-541	0	127	80	0	0	0	0	0	0	15	0,9	0,11	200	700	0	159	32,9506802721088
1	0	female	77	0	0	3-4	5-541	1	371	50	10	0	0	0	0	0	0	0	0	250	400	0	172	21,3039485766759
1	0	female	53	0	0	1	5-55	1	242	80	10	0	0	0	0	0	0	0	0,01	200	400	0	238	25,9094569517874
0	0	female	62	0	0	3-4	5-541	1	174	20	10	0	0	0	200	0	0	0	0	130	300	0	360	18,9619274241523
1	0	female	73	0	0	3-4	5-541	1	109	0	10	0	0	0	0	500	0	0	0	0	0	500	85	18,3654729109275
0	0	female	61	0	0	2	5-59	0	57	40	0	0	0	0	0	0	0	0	0	200	500	0	52	32,3883554336229
1	0	female	59	1	0	3-4	5-59	0	137	30	0	0	0	0	1000	0	0	0	0	200	500	0	74	31,2213039485767
1	0	female	31	0	0	3-4	5-541	0	208	50	0	0	0	0	0	0	7,5	0	0	180	400	0	199	24,034609838167
0	0	male	45	0	1	1	5-541	1	256	50	10	0	0	0	0	0	10	2,6	1,97	300	500	0	104	24,6537396121884
0	0	male	59	1	0	3-4	5-541	0	120	50	0	0	0	0	800	0	18,75	0	0	250	500	0	190	24,8015873015873
1	0	female	58	0	0	3-4	5-541	0	209	120	0	0	0	0	0	0	0	0	0	200	500	0	134	26,7697798929209
0	0	male	74	0	0	2	5-55	0	233	45	0	0	0	0	400	0	7,5	0	0	270	600	0	169	25,7370814149675
0	0	male	51	1	0	3-4	5-55	1	119	30	10	0	0	0	0	0	0	0	0	200	400	0	138	20,4435941043084
0	0	male	80	0	0	3-4	5-541	1	323	35	10	0	0	0	0	0	0	0	0	280	420	0	68	28,7104793249536
0	0	male	42	0	0	2	5-541	0	210	55	0	0	0	0	0	0	0	0	0	170	500	0	114	21,9135802469136
1	0	male	71	0	0	3-4	5-55	0	372	30	0	50	0	0	0	0	7,5	0	0	250	500	0	342	28,5482813163072
0	0	male	65	0	0	3-4	5-541	1	177	30	10	0	0	0	0	0	0	0	0	200	500	0	68	24,3823729785937
1	0	female	60	0	0	3-4	5-541	1	133	0	0	0	0	100	500	0	0	0	0	180	400	0	279	31,4878892733564
0	0	female	58	0	0	3-4	5-541	0	142	80	0	0	0	0	0	0	0	2	1,36	150	0	0	78	26,346494034401
1	0	male	71	0	0	3-4	5-55	0	150	40	0	0	0	0	900	0	0	0	0	200	400	0	97	21,5219470719524
0	0	female	53	0	0	3-4	5-59	0	59	30	0	0	0	0	0	0	3,75	0	0	150	400	0	109	22,8571428571429
1	0	male	45	0	0	1	5-541	0	146	0	0	0	76	0	0	0	11,25	0	0	0	0	2740	214	30,7942106883906
[truncated: 618 more rows]
